# Supplementary material for: On “Confirmatory” Methodological Research in Statistics and Related Fields
Source: Stat Med. 2025 Nov 10;44(25-27):e70303. doi: 10.1002/sim.70303 (PMC12600059; doi:10.1002/sim.70303)
Supplement: Supplementary file 1 — Data S1. Supporting Information. [file SIM-44-0-s001.zip]

Archive with 4 entries (3 files):
- Langeetal_data_and_code/
- Langeetal_data_and_code/README.txt
- Langeetal_data_and_code/Section_4_1_survey_data.xlsx
- Langeetal_data_and_code/Section_4_1_survey_results_summary_statistics.R
