# Supplementary material for: On “Confirmatory” Methodological Research in Statistics and Related Fields
Source: Stat Med. 2025 Nov 10;44(25-27):e70303. doi: 10.1002/sim.70303 (PMC12600059; doi:10.1002/sim.70303)
Supplement: Supplementary file 1 — Data S1. Supporting Information. [file SIM-44-0-s001.zip › Langeetal_data_and_code/README.txt]

###################################################################################################
Data and code supplement for the following manuscript:
Title             : On "confirmatory" methodological research in statistics and related fields
Authors           : F. J. D. Lange, Juliane C. Wilcke, Sabine Hoffmann, Moritz Herrmann, and 
		    Anne-Laure Boulesteix
Author of the code: F. J. D. Lange
###################################################################################################

The folder contains the following two files with which all summary statistics reported for the
survey presented in Section 4.1 can be reproduced:
	- Section_4_1_survey_data.xlsx
	- Section_4_1_survey_results_summary_statistics.R

The code was produced with the following versions of R and R packages:

R version 4.2.2 Patched (2022-11-10 r83330)
Platform: x86_64-pc-linux-gnu (64-bit)
Running under: Debian GNU/Linux 12 (bookworm)

Matrix products: default
BLAS:   /usr/lib/x86_64-linux-gnu/openblas-pthread/libblas.so.3
LAPACK: /usr/lib/x86_64-linux-gnu/openblas-pthread/libopenblasp-r0.3.21.so

locale:
 [1] LC_CTYPE=de_DE.UTF-8          LC_NUMERIC=C                 
 [3] LC_TIME=de_DE.UTF-8           LC_COLLATE=de_DE.UTF-8       
 [5] LC_MONETARY=de_DE.UTF-8       LC_MESSAGES=de_DE.UTF-8      
 [7] LC_PAPER=de_DE.UTF-8          LC_NAME=de_DE.UTF-8          
 [9] LC_ADDRESS=de_DE.UTF-8        LC_TELEPHONE=de_DE.UTF-8     
[11] LC_MEASUREMENT=de_DE.UTF-8    LC_IDENTIFICATION=de_DE.UTF-8

attached base packages:
[1] stats     graphics  grDevices utils     datasets  methods   base     

other attached packages:
[1] janitor_2.2.1 xlsx_0.6.5    dplyr_1.0.10 

loaded via a namespace (and not attached):
 [1] rstudioapi_0.14  magrittr_2.0.3   tidyselect_1.2.0 timechange_0.2.0 R6_2.5.1        
 [6] rlang_1.1.0      fansi_1.0.4      stringr_1.5.0    tools_4.2.2      utf8_1.2.3      
[11] cli_3.6.0        DBI_1.1.3        withr_2.5.0      assertthat_0.2.1 tibble_3.1.8    
[16] lifecycle_1.0.3  rJava_1.0-6      vctrs_0.6.0      xlsxjars_0.6.1   glue_1.6.2      
[21] snakecase_0.11.0 stringi_1.7.12   compiler_4.2.2   pillar_1.8.1     generics_0.1.3  
[26] lubridate_1.9.2  pkgconfig_2.0.3
