# Supplementary material for: On “Confirmatory” Methodological Research in Statistics and Related Fields
Source: Stat Med. 2025 Nov 10;44(25-27):e70303. doi: 10.1002/sim.70303 (PMC12600059; doi:10.1002/sim.70303)
Supplement: Supplementary file 1 — Data S1. Supporting Information. [file SIM-44-0-s001.zip › Langeetal_data_and_code/Section_4_1_survey_data.xlsx]

## Sheet: survey_data
			General information										Screening		Survey: General		Survey: Exploratory-confirmatory distinction and hypotheses				Survey: Neutrality										Survey: Preregistration and protocols
screen_id	Paper_ID	Key	Year	Author	Title	Publication	Volume	Issue	Pages	DOI	URL	Abstract	Original research article (0/1)	Empirical methodological research (0/1)	Q1_Simulation study, real-data study or both? (Simulation/Real/Both)	Q1_Comment	Q2_Term "exploratory" or "confirmatory" used in reference to any part of research (Expl/Conf/Both/No)	Q2_Quote or comment	Q3_Hypothesis explicitly stated (Yes/No)	Q3_Quote or comment	Q4_Study evaluates a method that is proposed in the same article (Yes/No)	Q4_Comment	Q5_Neutrality discussed (Yes/No)	Q5_Quote or comment	Q6_COI Statement included (Yes/No)	Q6_Quote or comment	Q6.1_COI declared (Financial/Methods/No)	Q6.1_Quote or comment	Q7_Term “neutral” used in reference to the nature of the study (Yes/No)	Q7_Quote or comment	Q8_Preregistration indicated (Yes/No)	Q8_Link, quote or comment	Q9_Research protocol or analysis plan mentioned (Yes/No)	Q10_Quote or comment
1	biomj2023_65-7_1	piepho2023an	2023	Piepho, Hans-Peter	An adjusted coefficient of determination (R2) for generalized linear mixed models in one go	Biometrical Journal	65	7	2200290	10.1002/bimj.202200290	https://onlinelibrary.wiley.com/doi/abs/10.1002/bimj.202200290	The coefficient of determination (R2) is a common measure of goodness of fit for linear models. Various proposals have been made for extension of this measure to generalized linear and mixed models. When the model has random effects or correlated residual effects, the observed responses are correlated. This paper proposes a new coefficient of determination for this setting that accounts for any s…	1	1	Simulation	also real-data examples	No		No		Yes		No		Yes	"The author declares that he has no conflicts of interest."	No		No		No		No
2	biomj2023_65-7_2	dufera2023simultaneous	2023	Dufera, Abdisa G.; Xiong, Cui; Xu, Jin	Simultaneous confidence intervals from randomization tests with application in testing bioequivalence with multiple endpoints	Biometrical Journal	65	7	2200082	10.1002/bimj.202200082	https://onlinelibrary.wiley.com/doi/abs/10.1002/bimj.202200082	We propose a method to construct simultaneous confidence intervals for a parameter vector from inverting a series of randomization tests (RT). The randomization tests are facilitated by an efficient multivariate Robbins–Monro procedure that takes the correlation information of all components into account. The estimation method does not require any distributional assumption of the population other…	1	1	Simulation	also real-data example	No		No		Yes		No		Yes	"The authors declare no potential conflict of interest."	No		No		No		No
3	biomj2023_65-7_3	warasi2023estimating	2023	Warasi, Md S.; Tebbs, Joshua M.; McMahan, Christopher S.; Bilder, Christopher R.	Estimating the prevalence of two or more diseases using outcomes from multiplex group testing	Biometrical Journal	65	7	2200270	10.1002/bimj.202200270	https://onlinelibrary.wiley.com/doi/abs/10.1002/bimj.202200270	When screening a population for infectious diseases, pooling individual specimens (e.g., blood, swabs, urine, etc.) can provide enormous cost savings when compared to testing specimens individually. In the biostatistics literature, testing pools of specimens is commonly known as group testing or pooled testing. Although estimating a population-level prevalence with group testing data has received…	1	1	Simulation	also real-data example	No		No		Yes		No		Yes	"The authors have declared no conflict of interest."	No		No		No		No
4	biomj2023_65-7_4	traechsel2023comparison	2023	Trächsel, Bastien; Rousson, Valentin; Bulliard, Jean-Luc; Locatelli, Isabella	Comparison of statistical models to predict age-standardized cancer incidence in Switzerland	Biometrical Journal	65	7	2200046	10.1002/bimj.202200046	https://onlinelibrary.wiley.com/doi/abs/10.1002/bimj.202200046	This study compares the performance of statistical methods for predicting age-standardized cancer incidence, including Poisson generalized linear models, age-period-cohort (APC) and Bayesian age-period-cohort (BAPC) models, autoregressive integrated moving average (ARIMA) time series, and simple linear models. The methods are evaluated via leave-future-out cross-validation, and performance is ass…	1	1	Real		No		No		No		No		Yes	"The authors have declared no conflict of interest."	No		No		No		No
5	biomj2023_65-7_5	wang2023smoothed	2023	Wang, Zhihao; Bai, Yongxin; Härdle, Wolfgang K.; Tian, Maozai	Smoothed quantile regression for partially functional linear models in high dimensions	Biometrical Journal	65	7	2200060	10.1002/bimj.202200060	https://onlinelibrary.wiley.com/doi/abs/10.1002/bimj.202200060	Practitioners of current data analysis are regularly confronted with the situation where the heavy-tailed skewed response is related to both multiple functional predictors and high-dimensional scalar covariates. We propose a new class of partially functional penalized convolution-type smoothed quantile regression to characterize the conditional quantile level between a scalar response and predict…	1	1	Simulation	also real-data example	No		No		Yes		No		Yes	"The authors have declared no conflict of interest."	No		No		No		No
6	biomj2023_65-7_6	li2023frequentist	2023	Li, Ruilin; Lin, Ray; Huang, Jiangeng; Tian, Lu; Zhu, Jiawen	A frequentist approach to dynamic borrowing	Biometrical Journal	65	7	2100406	10.1002/bimj.202100406	https://onlinelibrary.wiley.com/doi/abs/10.1002/bimj.202100406	There has been growing interest in leveraging external control data to augment a randomized control group data in clinical trials and enable more informative decision making. In recent years, the quality and availability of real-world data have improved steadily as external controls. However, information borrowing by directly pooling such external controls with randomized controls may lead to bia…	1	1	Simulation	also real-data example	No		No		Yes		No		Yes	"The authors have declared no conflict of interest."	No		No		No		No
7	biomj2023_65-7_7	jimenez2023a	2023	Jiménez, José L.; Zheng, Haiyan	A Bayesian adaptive design for dual-agent phase I–II oncology trials integrating efficacy data across stages	Biometrical Journal	65	7	2200288	10.1002/bimj.202200288	https://onlinelibrary.wiley.com/doi/abs/10.1002/bimj.202200288	Combination of several anticancer treatments has typically been presumed to have enhanced drug activity. Motivated by a real clinical trial, this paper considers phase I–II dose finding designs for dual-agent combinations, where one main objective is to characterize both the toxicity and efficacy profiles. We propose a two-stage Bayesian adaptive design that accommodates a change of patient popul…	1	1	Simulation		No		No		Yes		No		Yes	"The authors declare no conflict of interest."	No		No		No		No
8	biomj2023_65-7_8	lin2023biomarkerbased	2023	Lin, Li-Hsiang; Han, Yan; Zhang, Rui; Guo, Beibei	Biomarker-based precision dose finding for immunotherapy combined with radiotherapy	Biometrical Journal	65	7	2200246	10.1002/bimj.202200246	https://onlinelibrary.wiley.com/doi/abs/10.1002/bimj.202200246	Recent success of sequential administration of immunotherapy following radiotherapy (RT), often referred to as immunoRT, has sparked the urgent need for novel clinical trial designs to accommodate the unique features of immunoRT. For this purpose, we propose a Bayesian phase I/II design for immunotherapy administered after standard-dose RT to identify the optimal dose that is personalized for eac…	1	1	Simulation		No		No		Yes		No		Yes	"The authors declare no conflict of interest."	No		No		No		No
9	biomj2023_65-7_9	brien2023exposing	2023	Brien, Christopher James; Sermarini, Renata Alcarde; Demétrio, Clarice Garcia Borges	Exposing the confounding in experimental designs to understand and evaluate them, and formulating linear mixed models for analyzing the data from a designed experiment	Biometrical Journal	65	7	2200284	10.1002/bimj.202200284	https://onlinelibrary.wiley.com/doi/abs/10.1002/bimj.202200284	Comparative experiments involve the allocation of treatments to units, ideally by randomization. This necessarily confounds treatment information with unit information, which we distinguish from the other forms of information blending, in particular aliasing and marginality. We outline a factor-allocation paradigm for describing experimental designs with the aim of (i) exhibiting the confounding …	1	0
10	biomj2023_65-7_10	gentile2023exact	2023	Gentile, Susanna; Sambucini, Valeria	Exact sample size determination for a single Poisson random sample	Biometrical Journal	65	7	2200183	10.1002/bimj.202200183	https://onlinelibrary.wiley.com/doi/abs/10.1002/bimj.202200183	Classical power analysis for sample size determination is typically performed in clinical trials. A “hybrid” classical Bayesian or a “fully Bayesian” approach can be alternatively used in order to add flexibility to the design assumptions needed at the planning stage of the study and to explicitly incorporate prior information in the procedure. In this paper, we exploit and compare these approach…	1	0
11	biomj2023_65-7_11	monacelli2023adaptive	2023	Monacelli, Greta; Zhang, Lili; Schlee, Winfried; Langguth, Berthold; Ward, Tomás E.; Murphy, Thomas B.	Adaptive data collection for intraindividual studies affected by adherence	Biometrical Journal	65	7	2200203	10.1002/bimj.202200203	https://onlinelibrary.wiley.com/doi/abs/10.1002/bimj.202200203	Recently, the use of mobile technologies in ecological momentary assessments (EMAs) and interventions has made it easier to collect data suitable for intraindividual variability studies in the medical field. Nevertheless, especially when self-reports are used during the data collection process, there are difficulties in balancing data quality and the burden placed on the subject. In this paper, w…	1	1	Both	for the simulation study, only two distinct datasets were generated and analysed as individual datasets	No		No		Yes		No		Yes	"The authors have declared no conflict of interest."	No		No		No		No
12	biomj2023_65-7_12	gera2023blinded	2023	Gera, Roland G.; Friede, Tim	Blinded sample size recalculation in multiple composite population designs with normal data and baseline adjustments	Biometrical Journal	65	7	2000326	10.1002/bimj.202000326	https://onlinelibrary.wiley.com/doi/abs/10.1002/bimj.202000326	The increasing interest in subpopulation analysis has led to the development of various new trial designs and analysis methods in the fields of personalized medicine and targeted therapies. In this paper, subpopulations are defined in terms of an accumulation of disjoint population subsets and will therefore be called composite populations. The proposed trial design is applicable to any set of co…	1	1	Simulation		No		No		Yes		No		Yes	"The authors have declared no conflict of interest."	No		No		No		No
13	biomj2023_65-7_13	vratanar2023evaluating	2023	Vratanar, Bor; Pohar Perme, Maja	Evaluating cancer screening programs using survival analysis	Biometrical Journal	65	7	2200344	10.1002/bimj.202200344	https://onlinelibrary.wiley.com/doi/abs/10.1002/bimj.202200344	The main purpose of cancer screening programs is to provide early treatment to patients that are diagnosed with cancer on a screening test, thus increasing their chances of survival. To test this hypothesis directly, one should compare the survival of screen-detected cases to the survival of their counterparts not included to the program. In this study, we develop a general notation and use it to…	1	1	Simulation	also real-data example	No		No		Yes		No		Yes	"The authors declare no conflicts of interest."	No		No		No		No
14	biomj2023_65-7_14	takeda2023titegboinet	2023	Takeda, Kentaro; Yamaguchi, Yusuke; Taguri, Masataka; Morita, Satoshi	TITE-gBOIN-ET: Time-to-event generalized Bayesian optimal interval design to accelerate dose-finding accounting for ordinal graded efficacy and toxicity outcomes	Biometrical Journal	65	7	2200265	10.1002/bimj.202200265	https://onlinelibrary.wiley.com/doi/abs/10.1002/bimj.202200265	One of the primary objectives of an oncology dose-finding trial for novel therapies, such as molecular-targeted agents and immune-oncology therapies, is to identify an optimal dose (OD) that is tolerable and therapeutically beneficial for subjects in subsequent clinical trials. These new therapeutic agents appear more likely to induce multiple low or moderate-grade toxicities than dose-limiting t…	1	1	Simulation	also real-data example	No		No		Yes		No		Yes	"The authors have declared no conflict of interest."	No		No		No		No
15	statmed2023_42-22_1	park2023varyingcoefficients	2023	Park, Seyoung; Lee, Eun Ryung; Hong, Hyokyoung G.	Varying-coefficients for regional quantile via KNN-based LASSO with applications to health outcome study	Statistics in Medicine	42	22	3903-3918	10.1002/sim.9839	https://onlinelibrary.wiley.com/doi/abs/10.1002/sim.9839	Health outcomes, such as body mass index and cholesterol levels, are known to be dependent on age and exhibit varying effects with their associated risk factors. In this paper, we propose a novel framework for dynamic modeling of the associations between health outcomes and risk factors using varying-coefficients (VC) regional quantile regression via K-nearest neighbors (KNN) fused Lasso, which c…	1	1	Simulation	also real-data examples	No		No		Yes		No		No		NA		No		No		No
16	statmed2023_42-22_2	chang2023covariate	2023	Chang, Chia-Rui; Song, Yue; Li, Fan; Wang, Rui	Covariate adjustment in randomized clinical trials with missing covariate and outcome data	Statistics in Medicine	42	22	3919-3935	10.1002/sim.9840	https://onlinelibrary.wiley.com/doi/abs/10.1002/sim.9840	When analyzing data from randomized clinical trials, covariate adjustment can be used to account for chance imbalance in baseline covariates and to increase precision of the treatment effect estimate. A practical barrier to covariate adjustment is the presence of missing data. In this article, in the light of recent theoretical advancement, we first review several covariate adjustment methods wit…	1	1	Simulation	also real-data example	No		No		Yes		No		No		NA		No		No		No
17	statmed2023_42-22_3	arsham2023costeffectiveness	2023	Arsham, Aryana; Bebu, Ionut; Mathew, Thomas	Cost-effectiveness analysis under multiple effectiveness outcomes: A probabilistic approach	Statistics in Medicine	42	22	3936-3955	10.1002/sim.9841	https://onlinelibrary.wiley.com/doi/abs/10.1002/sim.9841	Probability based criteria are proposed for the assessment of cost-effectiveness of a new treatment compared to a standard treatment when there are multiple effectiveness measures. Depending on the preferences of a policy maker, there are several options to define such criteria. Two such metrics are investigated in detail. One metric is defined as the conditional probability that a new treatment …	1	1	Simulation	only single dataset was simulated (based on real trial); "Since the original ACCORD diabetes data set did not meet the multivariate normality assumption (even after suitable transformations), the data analysed in the article are simulated based on the original data set, so that the multivariate normality required for the parametric analysis is met."	No		No		Yes		No		Yes	"The authors have declared that they have no conflict of interest."	No		No		No		No
18	statmed2023_42-22_4	egbon2023prior	2023	Egbon, Osafu Augustine; Nascimento, Diego; Louzada, Francisco	Prior elicitation for Gaussian spatial process: An application to TMS brain mapping	Statistics in Medicine	42	22	3956-3980	10.1002/sim.9842	https://onlinelibrary.wiley.com/doi/abs/10.1002/sim.9842	The power and commensurate prior distributions are informative prior distributions that incorporate historical data as prior knowledge in Bayesian analysis to improve inference about a phenomenon under study. Although these distributions have been developed for analyzing non-spatial data, little or no attention has been given to spatial geostatistical data. In this study, we extend these informat…	1	1	Simulation	also real-data example	No		No		Yes		No		Yes	"The authors declare no potential conflict of interest."	No		No		No		No
19	statmed2023_42-22_5	chipman2023rematching	2023	Chipman, Jonathan J.; Mayberry, Lindsay; Greevy Jr., Robert A.	Rematching on-the-fly: Sequential matched randomization and a case for covariate-adjusted randomization	Statistics in Medicine	42	22	3981-3995	10.1002/sim.9843	https://onlinelibrary.wiley.com/doi/abs/10.1002/sim.9843	Covariate-adjusted randomization (CAR) can reduce the risk of covariate imbalance and, when accounted for in analysis, increase the power of a trial. Despite CAR advances, stratified randomization remains the most common CAR method. Matched randomization (MR) randomizes treatment assignment within optimally identified matched pairs based on covariates and a distance matrix. When participants enro…	1	1	Simulation	also real-data example	No		Yes	"We hypothesized that (H1) the optimal, SMR fixed matching threshold would be sensitive to covariate distribution, covariate association with outcome, and sample size and that (H2) each extension, individually and potentially collectively, would improve covariate balance and estimator efficiency."	Yes		No		No		NA		No		No		No
20	statmed2023_42-22_6	proust-lima2023describing	2023	Proust-Lima, Cécile; Saulnier, Tiphaine; Philipps, Viviane; Traon, Anne Pavy-Le; Péran, Patrice; Rascol, Olivier; Meissner, Wassilios G.; Foubert-Samier, Alexandra	Describing complex disease progression using joint latent class models for multivariate longitudinal markers and clinical endpoints	Statistics in Medicine	42	22	3996-4014	10.1002/sim.9844	https://onlinelibrary.wiley.com/doi/abs/10.1002/sim.9844	Neurodegenerative diseases are characterized by numerous markers of progression and clinical endpoints. For instance, multiple system atrophy (MSA), a rare neurodegenerative synucleinopathy, is characterized by various combinations of progressive autonomic failure and motor dysfunction, and a very poor prognosis. Describing the progression of such complex and multi-dimensional diseases is particu…	1	1	Simulation	also real-data example	No	the authors talk about exploring new hypotheses and "further research is needed to confirm these observations" but only in the context of the application, so not for the methodological research	No		Yes		No		Yes	"The authors declare no potential conflicts of interest."	No		No		No		No
21	statmed2023_42-22_7	wu2023significance	2023	Wu, Mixia; Sun, Xian; Liu, Aiyi; Peng, Chenchen; Li, Zhaohai	Significance tests for covariates in the diagnostic accuracy index of a biomarker against a continuous gold standard	Statistics in Medicine	42	22	4015-4027	10.1002/sim.9845	https://onlinelibrary.wiley.com/doi/abs/10.1002/sim.9845	Receiver operating characteristic (ROC) curve is a popular tool to describe and compare the diagnostic accuracy of biomarkers when a binary-scale gold standard is available. However, there are many examples of diagnostic tests whose gold standards are continuous. Hence, Several extensions of receiver operating characteristic (ROC) curve are proposed to evaluate the diagnostic potential of biomark…	1	1	Simulation	also real-data example	No		No		Yes		No		Yes	"The authors declare no potential conflict of interests."	No		No		No		No
22	statmed2023_42-22_8	niu2023exploring	2023	Niu, Fang; Zheng, Cheng; Liu, Lei	Exploring causal mechanisms and quantifying direct and indirect effects using a joint modeling approach for recurrent and terminal events	Statistics in Medicine	42	22	4028-4042	10.1002/sim.9846	https://onlinelibrary.wiley.com/doi/abs/10.1002/sim.9846	Recurrent events are commonly encountered in biomedical studies. In many situations, there exist terminal events, such as death, which are potentially related to the recurrent events. Joint models of recurrent and terminal events have been proposed to address the correlation between recurrent events and terminal events. However, there is a dearth of suitable methods to rigorously investigate the …	1	1	Simulation	also real-data example	No		No		Yes		No		No		NA		No		No		No
23	statmed2023_42-22_9	song2023a	2023	Song, Xiao	A corrected smoothed score approach for semiparametric accelerated failure time model with error-contaminated covariates	Statistics in Medicine	42	22	4043-4055	10.1002/sim.9847	https://onlinelibrary.wiley.com/doi/abs/10.1002/sim.9847	We consider the semiparametric accelerated failure time (AFT) model with multiple covariates measured with error. Existing methods for the AFT model are either inconsistent, computationally intensive, or require stringent assumptions. To overcome these limitations, we develop a correction approach for a general smooth function of error-contaminated variables. We apply this method to the smoothed …	1	1	Simulation	also real-data example	No		No		Yes		No		Yes	"The author declares no conflict of interest."	No		No		No		No
24	biomj2023_65-5_15	pandolfi2023a	2023	Pandolfi, Silvia; Bartolucci, Francesco; Pennoni, Fulvia	A hidden Markov model for continuous longitudinal data with missing responses and dropout	Biometrical Journal	65	5	2200016	10.1002/bimj.202200016	https://onlinelibrary.wiley.com/doi/abs/10.1002/bimj.202200016	We propose a hidden Markov model for multivariate continuous longitudinal responses with covariates that accounts for three different types of missing pattern: (I) partially missing outcomes at a given time occasion, (II) completely missing outcomes at a given time occasion (intermittent pattern), and (III) dropout before the end of the period of observation (monotone pattern). The missing-at-ran…	1	1	Simulation	also real-data example	No		No		Yes		No		Yes	"The authors declare no conflict of interest."	No		No		No		No	"clinical protocol" mentioned but nothing in reference to the presented research
25	biomj2023_65-5_16	ballout2023on	2023	Ballout, Nadim; Etievant, Lola; Viallon, Vivian	On the use of cross-validation for the calibration of the adaptive lasso	Biometrical Journal	65	5	2200047	10.1002/bimj.202200047	https://onlinelibrary.wiley.com/doi/abs/10.1002/bimj.202200047	Cross-validation is the standard method for hyperparameter tuning, or calibration, of machine learning algorithms. The adaptive lasso is a popular class of penalized approaches based on weighted L1-norm penalties, with weights derived from an initial estimate of the model parameter. Although it violates the paramount principle of cross-validation, according to which no information from the hold-o…	1	1	Simulation	also real-data example	No		No		No		No		Yes	"The authors have declared no conflict of interest. Where authors are identified as personnel of the International Agency for Research on Cancer/World Health Organization, the authors alone are responsible for the views expressed in this article and they do not necessarily represent the decisions, policy or views of the International Agency for Research on Cancer /World Health Organization."	No		No		No		No
26	biomj2023_65-5_17	malekzadeh2023simultaneous	2023	Malekzadeh, Ahad; Kharrati-Kopaei, Mahmood	Simultaneous confidence intervals for quantile differences of several heterogeneous normal populations: With application to vitamin D supplement treatment on colorectal cancer patients	Biometrical Journal	65	5	2200083	10.1002/bimj.202200083	https://onlinelibrary.wiley.com/doi/abs/10.1002/bimj.202200083	In many applications, comparing the q-quantiles of several normal populations are more advantageous than comparing their means. In this paper, we consider the problem of constructing simultaneous confidence intervals (SCIs) for quantile differences of several heterogeneous normal distributions. To the best of our knowledge, this problem remains unsolved. We propose a novel method for constructing…	1	1	Simulation	also real-data example	No		No		Yes		No		Yes	"The authors have declared no conflict of interest"	No		No		No		No
27	biomj2023_65-5_18	williamson2023a	2023	Williamson, John M.; Lin, Hung-Mo; Lyles, Robert H.	A censored quantile regression approach for relative survival analysis: Relative survival quantile regression	Biometrical Journal	65	5	2200127	10.1002/bimj.202200127	https://onlinelibrary.wiley.com/doi/abs/10.1002/bimj.202200127	We propose a censored quantile regression model for the analysis of relative survival data. We create a hybrid data set consisting of the study observations and counterpart randomly sampled pseudopopulation observations imputed from population life tables that adjust for expected mortality. We then fit a censored quantile regression model to the hybrid data incorporating demographic variables (e.…	1	1	Simulation	also real-data example	No		No		Yes		No		Yes	"The authors do not have any financial/commercial conflicts of interest."	No		No		No		No
28	biomj2023_65-5_19	kong2023buckleyjames	2023	Kong, Jianfen; Zhang, Shuhong	Buckley–James boosting model based on extreme learning machine and random survival forests	Biometrical Journal	65	5	2200153	10.1002/bimj.202200153	https://onlinelibrary.wiley.com/doi/abs/10.1002/bimj.202200153	Buckley–James (BJ) model is a typical semiparametric accelerated failure time model, which is closely related to the ordinary least squares method and easy to be constructed. However, traditional BJ model built on linearity assumption only captures simple linear relationships, while it has difficulty in processing nonlinear problems. To overcome this difficulty, in this paper, we develop a novel …	1	1	Simulation	also real-data examples (6)	No		No		Yes		No		Yes	"The authors have declared no conflict of interest."	No		No		No		No
29	biomj2023_65-5_20	chen2023mean	2023	Chen, Chyong-Mei; Chen, Hsin-Jen; Peng, Yingwei	Mean residual life cure models for right-censored data with and without length-biased sampling	Biometrical Journal	65	5	2100368	10.1002/bimj.202100368	https://onlinelibrary.wiley.com/doi/abs/10.1002/bimj.202100368	We propose a semiparametric mean residual life mixture cure model for right-censored survival data with a cured fraction. The model employs the proportional mean residual life model to describe the effects of covariates on the mean residual time of uncured subjects and the logistic regression model to describe the effects of covariates on the cure rate. We develop estimating equations to estimate…	1	1	Simulation	also real-data examples (2)	No		No		Yes		No		Yes	"The authors have declared no conflict of interest."	No		No		No		No
30	biomj2023_65-5_21	li2023bayesian	2023	Li, Nan; Zhu, Wensheng	A Bayesian approach for subgroup analysis	Biometrical Journal	65	5	2200231	10.1002/bimj.202200231	https://onlinelibrary.wiley.com/doi/abs/10.1002/bimj.202200231	Several penalization approaches have been developed to identify homogeneous subgroups based on a regression model with subject-specific intercepts in subgroup analysis. These methods often apply concave penalty functions to pairwise comparisons of the intercepts, such that the subjects with similar intercept values are assigned to the same group, which is very similar to the procedure of the pena…	1	1	Simulation	also real-data example	No		No		Yes		No		Yes	"The authors have declared no conflict of interest."	No		No		No		No
31	biomj2023_65-5_22	han2023on	2023	Han, Zifei; Zhang, Qiang; Wang, Min; Ye, Keying; Chen, Ming-Hui	On efficient posterior inference in normalized power prior Bayesian analysis	Biometrical Journal	65	5	2200194	10.1002/bimj.202200194	https://onlinelibrary.wiley.com/doi/abs/10.1002/bimj.202200194	The power prior has been widely used to discount the amount of information borrowed from historical data in the design and analysis of clinical trials. It is realized by raising the likelihood function of the historical data to a power parameter δ∈[0,1]\delta ın [0, 1]\, which quantifies the heterogeneity between the historical and the new study. In a fully Bayesian approach, a natural extension …	1	1	Simulation	also real-data examples (2)	No		No		Yes		No		Yes	"The authors have declared no conflict of interest."	No		No		No		No
32	biomj2023_65-5_23	mayer2023generalizing	2023	Mayer, Imke; Josse, Julie; Group, Traumabase	Generalizing treatment effects with incomplete covariates: Identifying assumptions and multiple imputation algorithms	Biometrical Journal	65	5	2100294	10.1002/bimj.202100294	https://onlinelibrary.wiley.com/doi/abs/10.1002/bimj.202100294	We focus on the problem of generalizing a causal effect estimated on a randomized controlled trial (RCT) to a target population described by a set of covariates from observational data. Available methods such as inverse propensity sampling weighting are not designed to handle missing values, which are however common in both data sources. In addition to coupling the assumptions for causal effect i…	1	1	Simulation	also real-data example	No		No		Yes		No		Yes	"The authors have declared no conflict of interest."	No		No		No		No
33	biomj2023_65-5_24	chen2023causal	2023	Chen, Juan; Zhou, Yingchun	Causal effect estimation for multivariate continuous treatments	Biometrical Journal	65	5	2200122	10.1002/bimj.202200122	https://onlinelibrary.wiley.com/doi/abs/10.1002/bimj.202200122	Causal inference is widely used in various fields, such as biology, psychology, and economics, etc. In observational studies, balancing the covariates is an important step in estimating the causal effect. This study extends the one-dimensional entropy balancing method to multiple dimensions to balance the covariates. Both parametric and nonparametric methods are proposed to estimate the causal ef…	1	1	Simulation	also real-data example	No		No		Yes		No		Yes	"The authors declare no conflicts of interest."	No		No		No		No
34	biomj2023_65-5_25	kim2023hidden	2023	Kim, Brian J.; Johnston, Lisa G.; Grigoryan, Trdat; Papoyan, Arshak; Grigoryan, Samvel; McLaughlin, Katherine R.	Hidden population size estimation and diagnostics using two respondent-driven samples with applications in Armenia	Biometrical Journal	65	5	2200136	10.1002/bimj.202200136	https://onlinelibrary.wiley.com/doi/abs/10.1002/bimj.202200136	Estimating the size of hidden populations is essential to understand the magnitude of social and healthcare needs, risk behaviors, and disease burden. However, due to the hidden nature of these populations, they are difficult to survey, and there are no gold standard size estimation methods. Many different methods and variations exist, and diagnostic tools are needed to help researchers assess me…	1	1	Real		No	the term "exploratory" was used but not in reference to the research itself: "Assessing which assumptions are not met and how robust the methodology is to violations of those assumptions is essential to apply a new method to real data. Although every RDS study context is different, we nevertheless have suggested exploratory data and diagnostic flow to assist practitioners when applying the CR-SS-…	No		Yes		No		Yes	"The authors have declared no conflict of interest."	No		No		No		No
35	biomj2023_65-5_26	rose2023monte	2023	Rose, Eric J.; Moodie, Erica E. M.; Shortreed, Susan M.	Monte Carlo sensitivity analysis for unmeasured confounding in dynamic treatment regimes	Biometrical Journal	65	5	2100359	10.1002/bimj.202100359	https://onlinelibrary.wiley.com/doi/abs/10.1002/bimj.202100359	Data-driven methods for personalizing treatment assignment have garnered much attention from clinicians and researchers. Dynamic treatment regimes formalize this through a sequence of decision rules that map individual patient characteristics to a recommended treatment. Observational studies are commonly used for estimating dynamic treatment regimes due to the potentially prohibitive costs of con…	1	1	Simulation	also real-data example	No		No		Yes		No		Yes	"The authors have declared no conflict of interest."	No		No		No		No
36	biomj2023_65-5_27	kessels2023a	2023	Kessels, Rob; Moerbeek, Mirjam	A comparison of the multilevel MIMIC model to the multilevel regression and mixed ANOVA model for the estimation and testing of a cross-level interaction effect: A simulation study	Biometrical Journal	65	5	2200112	10.1002/bimj.202200112	https://onlinelibrary.wiley.com/doi/abs/10.1002/bimj.202200112	When observing data on a patient-reported outcome measure in, for example, clinical trials, the variables observed are often correlated and intended to measure a latent variable. In addition, such data are also often characterized by a hierarchical structure, meaning that the outcome is repeatedly measured within patients. To analyze such data, it is important to use an appropriate statistical mo…	1	1	Simulation		No		No		No		No		Yes	"The authors have declared no conflicts of interest."	No		No		No		No
37	statmed2023_42-21_10	tawiah2023multilevel	2023	Tawiah, Richard; Bondell, Howard	Multilevel joint frailty model for hierarchically clustered binary and survival data	Statistics in Medicine	42	21	3745-3763	10.1002/sim.9829	https://onlinelibrary.wiley.com/doi/abs/10.1002/sim.9829	Hierarchical data arise when observations are clustered into groups. Multilevel models are practically useful in these settings, but these models are elusive in the context of hierarchical data with mixed multivariate outcomes. In this article, we consider binary and survival outcomes and assume the hierarchical structure is induced by clustering of both outcomes within patients and clustering of…	1	1	Simulation	also real-data example	No		No		Yes		No		Yes	"The authors declare no potential conflict of interests."	No		No		No		No
38	statmed2023_42-21_11	ryan2023maximin	2023	Ryan, Mary M.; Esserman, Denise; Li, Fan	Maximin optimal cluster randomized designs for assessing treatment effect heterogeneity	Statistics in Medicine	42	21	3764-3785	10.1002/sim.9830	https://onlinelibrary.wiley.com/doi/abs/10.1002/sim.9830	Cluster randomized trials (CRTs) are studies where treatment is randomized at the cluster level but outcomes are typically collected at the individual level. When CRTs are employed in pragmatic settings, baseline population characteristics may moderate treatment effects, leading to what is known as heterogeneous treatment effects (HTEs). Pre-specified, hypothesis-driven HTE analyses in CRTs can e…	1	1	Real	borders on non-methodological application, but two statements made in the context of the application can be viewed as statements about the method: - "These apparent differences in power between the BMI and IFG effects are mainly due to differences in the magnitude of the standard deviations of the effect modifier." - "As the covariate-ICCs for BMI and IFG are not vastly different, their respectiv…	No		No		Yes		No		No		NA		No		No		No
39	statmed2023_42-21_12	watson2023permutationbased	2023	Watson, Samuel I.; Akinyemi, Joshua O.; Hemming, Karla	Permutation-based multiple testing corrections for P\ P \-values and confidence intervals for cluster randomized trials	Statistics in Medicine	42	21	3786-3803	10.1002/sim.9831	https://onlinelibrary.wiley.com/doi/abs/10.1002/sim.9831	In this article, we derive and compare methods to derive P-values and sets of confidence intervals with strong control of the family-wise error rates and coverage for estimates of treatment effects in cluster randomized trials with multiple outcomes. There are few methods for P-value corrections and deriving confidence intervals, limiting their application in this setting. We discuss the methods …	1	1	Simulation	also real-data example	No		No		Yes		No		No		NA		No		No		No	protocol for trial used as an applied example is mentioned but not for the methodological study
40	statmed2023_42-21_13	mews2023markovmodulated	2023	Mews, Sina; Surmann, Bastian; Hasemann, Lena; Elkenkamp, Svenja	Markov-modulated marked Poisson processes for modeling disease dynamics based on medical claims data	Statistics in Medicine	42	21	3804-3815	10.1002/sim.9832	https://onlinelibrary.wiley.com/doi/abs/10.1002/sim.9832	We explore Markov-modulated marked Poisson processes (MMMPPs) as a natural framework for modeling patients' disease dynamics over time based on medical claims data. In claims data, observations do not only occur at random points in time but are also informative, that is, driven by unobserved disease levels, as poor health conditions usually lead to more frequent interactions with the health care …	1	1	Real	borders on non-methodological application, but a few statements made in the context of the application can be viewed as statements about the method: - "Nevertheless, the model appears to adequately distinguish (qualitatively) different periods of health care utilization and drug use, while taking into account the temporal dependence structure of the data." - "The more flexible Markov-modulated mo…	No		No		Yes		No		Yes	"The authors declare no potential conflict of interests."	No		No		No		No
41	statmed2023_42-21_14	strandberg2023novel	2023	Strandberg, Rickard; Czene, Kamila; Hall, Per; Humphreys, Keith	Novel predictions of invasive breast cancer risk in mammography screening cohorts	Statistics in Medicine	42	21	3816-3837	10.1002/sim.9834	https://onlinelibrary.wiley.com/doi/abs/10.1002/sim.9834	Mammography screening programs are aimed at reducing mortality due to breast cancer by detecting tumors at an early stage. There is currently interest in moving away from the age-based screening programs, and toward personalized screening based on individual risk factors. To accomplish this, risk prediction models for breast cancer are needed to determine who should be screened, and when. We deve…	1	1	Real		No		No		Yes		No		Yes	"The authors declare that there is no conflict of interest."	No		No		No		No
42	statmed2023_42-21_15	roy2023group	2023	Roy, Samrat; Ye, Ting; Ertefaie, Ashkan; Vo, Tat-Thang; Flory, James; Hennessy, Sean; Small, Dylan	Group sequential testing under instrumented difference-in-differences approach	Statistics in Medicine	42	21	3838-3859	10.1002/sim.9836	https://onlinelibrary.wiley.com/doi/abs/10.1002/sim.9836	Unmeasured confounding is a major obstacle to reliable causal inference based on observational studies. Instrumented difference-in-differences (iDiD), a novel idea connecting instrumental variable and standard DiD, ameliorates the above issue by explicitly leveraging exogenous randomness in an exposure trend. In this article, we utilize the above idea of iDiD, and propose a novel group sequential…	1	1	Simulation	also real-data example	No		No		Yes		No		No		NA		No		No		No
43	statmed2023_42-21_16	pabon-rodriguez2023bayesian	2023	Pabon-Rodriguez, Felix M.; Brown, Grant D.; Scorza, Breanna M.; Petersen, Christine A.	Bayesian multivariate longitudinal model for immune responses to Leishmania: A tick-borne co-infection study	Statistics in Medicine	42	21	3860-3876	10.1002/sim.9837	https://onlinelibrary.wiley.com/doi/abs/10.1002/sim.9837	While many Bayesian state-space models for infectious disease processes focus on population infection dynamics (eg, compartmental models), in this work we examine the evolution of infection processes and the complexities of the immune responses within the host using these techniques. We present a joint Bayesian state-space model to better understand how the immune system contributes to the contro…	1	0
44	statmed2023_42-21_17	tanaka2023gestimation	2023	Tanaka, Shiro; Brookhart, M. Alan; Fine, Jason	G-estimation of structural nested mean models for interval-censored data using pseudo-observations	Statistics in Medicine	42	21	3877-3891	10.1002/sim.9838	https://onlinelibrary.wiley.com/doi/abs/10.1002/sim.9838	Two large-scale randomized clinical trials compared fenofibrate and placebo in diabetic patients with pre-existing retinopathy (FIELD study) or risk factors (ACCORD trial) on an intention-to-treat basis and reported a significant reduction in the progression of diabetic retinopathy in the fenofibrate arms. However, their analyses involved complications due to intercurrent events, that is, treatme…	1	1	Simulation	also real-data example	No		No		Yes		No		No		NA		No		No		No	study protocol of used diabetes study is mentioned
45	biomj2023_65-4_28	goungounga2023correcting	2023	Goungounga, Juste A.; Grafféo, Nathalie; Charvat, Hadrien; Giorgi, Roch	Correcting for heterogeneity and non-comparability bias in multicenter clinical trials with a rescaled random-effect excess hazard model	Biometrical Journal	65	4	2100210	10.1002/bimj.202100210	https://onlinelibrary.wiley.com/doi/abs/10.1002/bimj.202100210	In the presence of competing causes of event occurrence (e.g., death), the interest might not only be in the overall survival but also in the so-called net survival, that is, the hypothetical survival that would be observed if the disease under study were the only possible cause of death. Net survival estimation is commonly based on the excess hazard approach in which the hazard rate of individua…	1	1	Simulation	also real-data example	No		No		Yes		No		Yes	"The authors declare no conflicts of interest with respect to the research, authorship, and/or publication of this paper."	No		No		No		No
46	biomj2023_65-4_29	cheng2023sample	2023	Cheng, Huan; He, Jianghua	Sample size calculation for the combination test under nonproportional hazards	Biometrical Journal	65	4	2100403	10.1002/bimj.202100403	https://onlinelibrary.wiley.com/doi/abs/10.1002/bimj.202100403	For sample size calculation in clinical trials with survival endpoints, the logrank test, which is the optimal method under the proportional hazard (PH) assumption, is predominantly used. In reality, the PH assumption may not hold. For example, in immuno-oncology trials, delayed treatment effects are often expected. The sample size without considering the potential violation of the PH assumption …	1	1	Simulation	also real-data examples (2)	No		No		Yes		No		Yes	"The authors declare no conflict of interest."	No		No		No		No
47	biomj2023_65-4_30	rustand2023bayesian	2023	Rustand, Denis; van Niekerk, Janet; Rue, Håvard; Tournigand, Christophe; Rondeau, Virginie; Briollais, Laurent	Bayesian estimation of two-part joint models for a longitudinal semicontinuous biomarker and a terminal event with INLA: Interests for cancer clinical trial evaluation	Biometrical Journal	65	4	2100322	10.1002/bimj.202100322	https://onlinelibrary.wiley.com/doi/abs/10.1002/bimj.202100322	Two-part joint models for a longitudinal semicontinuous biomarker and a terminal event have been recently introduced based on frequentist estimation. The biomarker distribution is decomposed into a probability of positive value and the expected value among positive values. Shared random effects can represent the association structure between the biomarker and the terminal event. The computational…	1	1	Simulation	also real-data examples (2)	No		No		Yes		No		Yes	"The authors declare no conflict of interest."	No		No		No		No
48	biomj2023_65-4_31	manevski2023expected	2023	Manevski, Damjan; Ružić Gorenjec, Nina; Andersen, Per Kragh; Pohar Perme, Maja	Expected life years compared to the general population	Biometrical Journal	65	4	2200070	10.1002/bimj.202200070	https://onlinelibrary.wiley.com/doi/abs/10.1002/bimj.202200070	For cohorts with long-term follow-up, the number of years lost due to a certain disease yields a measure with a simple and appealing interpretation. Recently, an overview of the methodology used for this goal has been published, and two measures have been proposed. In this work, we consider a third option that may be useful in settings in which the other two are inappropriate. In all three measur…	1	1	Simulation	also real-data examples (2)	No		No		Yes		No		Yes	"The authors declare no conflict of interest."	No		No		No		No
49	biomj2023_65-4_32	magirr2023stratified	2023	Magirr, Dominic; Jiménez, José L.	Stratified modestly weighted log-rank tests in settings with an anticipated delayed separation of survival curves	Biometrical Journal	65	4	2200126	10.1002/bimj.202200126	https://onlinelibrary.wiley.com/doi/abs/10.1002/bimj.202200126	Delayed separation of survival curves is a common occurrence in confirmatory studies in immuno-oncology. Many novel statistical methods that aim to efficiently capture potential long-term survival improvements have been proposed in recent years. However, the vast majority do not consider stratification, which is a major limitation considering that most large confirmatory studies currently employ …	1	1	Simulation	also real-data examples (2)	No		No		Yes		No		Yes	"The authors declare no conflict of interest."	No		No		No		No
50	biomj2023_65-4_33	bouaziz2023fast	2023	Bouaziz, Olivier	Fast approximations of pseudo-observations in the context of right censoring and interval censoring	Biometrical Journal	65	4	2200071	10.1002/bimj.202200071	https://onlinelibrary.wiley.com/doi/abs/10.1002/bimj.202200071	In the context of right-censored and interval-censored data, we develop asymptotic formulas to compute pseudo-observations for the survival function and the restricted mean survival time (RMST). These formulas are based on the original estimators and do not involve computation of the jackknife estimators. For right-censored data, Von Mises expansions of the Kaplan–Meier estimator are used to deri…	1	1	Simulation	also real-data examples (2)	No		No		Yes		No		Yes	"The author declares no conflict of interest."	No		No		No		No
51	biomj2023_65-4_34	wang2023spatial	2023	Wang, Feifei; Li, Haofeng; Wang, Han; Li, Yang	Spatial correlated incidence modeling with zero inflation	Biometrical Journal	65	4	2200090	10.1002/bimj.202200090	https://onlinelibrary.wiley.com/doi/abs/10.1002/bimj.202200090	Disease mapping models have been popularly used to model disease incidence with spatial correlation. In disease mapping models, zero inflation is an important issue, which often occurs in disease incidence datasets with high proportions of zero disease count. It is originated from limited survey coverage or unadvanced testing equipment, which makes some regions have no observed patients. Then exc…	1	1	Simulation	also real-data example	No		No		Yes		No		Yes	"The authors have declared no conflict of interest."	No		No		No		No
52	biomj2023_65-4_35	blagus2023biasreduced	2023	Blagus, Rok	Bias-reduced estimators of conditional odds ratios in matched case-control studies with unmatched confounding	Biometrical Journal	65	4	2200133	10.1002/bimj.202200133	https://onlinelibrary.wiley.com/doi/abs/10.1002/bimj.202200133	We study bias-reduced estimators of exponentially transformed parameters in general linear models (GLMs) and show how they can be used to obtain bias-reduced conditional (or unconditional) odds ratios in matched case-control studies. Two options are considered and compared: the explicit approach and the implicit approach. The implicit approach is based on the modified score function where bias-re…	1	1	Simulation	also real-data example	No		No		Yes		No		Yes	"The authors declare no conflict of interest."	No		No		No		No
53	biomj2023_65-4_36	senarathne2023bayesian	2023	Senarathne, S. G. J.; Müller, Werner G.; McGree, James M.	Bayesian design for minimizing prediction uncertainty in bivariate spatial responses with applications to air quality monitoring	Biometrical Journal	65	4	2100386	10.1002/bimj.202100386	https://onlinelibrary.wiley.com/doi/abs/10.1002/bimj.202100386	Model-based geostatistical design involves the selection of locations to collect data to minimize an expected loss function over a set of all possible locations. The loss function is specified to reflect the aim of data collection, which, for geostatistical studies, could be to minimize the prediction uncertainty at unobserved locations. In this paper, we propose a new approach to design such stu…	1	1	Both		No		No		Yes		No		Yes	"The authors have declared no conflict of interest."	No		No		No		No
54	biomj2023_65-4_37	deoliveira2023a	2023	de Oliveira, Eduardo S. B.; Wang, Xiaojing; Bazán, Jorge L.	A classification model for continuous responses: Identifying risk perception groups on health-related activities	Biometrical Journal	65	4	2100222	10.1002/bimj.202100222	https://onlinelibrary.wiley.com/doi/abs/10.1002/bimj.202100222	In the current literature on latent variable models, much effort has been put on the development of dichotomous and polytomous cognitive diagnostic models (CDMs) for assessments. Recently, the possibility of using continuous responses in CDMs has been brought to discussion. But no Bayesian approach has been developed yet for the analysis of CDMs when responses are continuous. Our work is the firs…	1	1	Simulation	also real-data example	No		No		Yes		No		Yes	"The authors have declared no conflict of interest."	No		No		No		No
55	statmed2023_42-20_18	goyal2023estimating	2023	Goyal, Ravi; Carnegie, Nicole; Slipher, Sally; Turk, Philip; Little, Susan J.; De Gruttola, Victor	Estimating contact network properties by integrating multiple data sources associated with infectious diseases	Statistics in Medicine	42	20	3593-3615	10.1002/sim.9816	https://onlinelibrary.wiley.com/doi/abs/10.1002/sim.9816	To effectively mitigate the spread of communicable diseases, it is necessary to understand the interactions that enable disease transmission among individuals in a population; we refer to the set of these interactions as a contact network. The structure of the contact network can have profound effects on both the spread of infectious diseases and the effectiveness of control programs. Therefore, …	1	1	Simulation	also real-data example	No		No		Yes		No		Yes	"Susan J. Little has received funding from Gilead Sciences paid to her institution."	Financial		No		No		No
56	statmed2023_42-20_19	zhang2023lowrank	2023	Zhang, Yuzhe; Zhang, Xu; Zhang, Hong; Liu, Aiyi; Liu, Catherine C.	Low-rank latent matrix-factor prediction modeling for generalized high-dimensional matrix-variate regression	Statistics in Medicine	42	20	3616-3635	10.1002/sim.9821	https://onlinelibrary.wiley.com/doi/abs/10.1002/sim.9821	Motivated by diagnosing the COVID-19 disease using two-dimensional (2D) image biomarkers from computed tomography (CT) scans, we propose a novel latent matrix-factor regression model to predict responses that may come from an exponential distribution family, where covariates include high-dimensional matrix-variate biomarkers. A latent generalized matrix regression (LaGMaR) is formulated, where th…	1	1	Simulation	also real-data example	No		No		Yes		No		Yes	"The authors declare no potential conflict of interests."	No		No		No		No
57	statmed2023_42-20_20	lin2023disease	2023	Lin, Pei-Sheng; Yu, Yih-Jeng; Zhu, Jun	Disease mapping for spatially semi-continuous data by estimating equations with application to dengue control	Statistics in Medicine	42	20	3636-3648	10.1002/sim.9822	https://onlinelibrary.wiley.com/doi/abs/10.1002/sim.9822	Disease mapping is a research field to estimate spatial pattern of disease risks so that areas with elevated risk levels can be identified. The motivation of this article is from a study of dengue fever infection, which causes seasonal epidemics in almost every summer in Taiwan. For analysis of zero-inflated data with spatial correlation and covariates, current methods would either cause a comput…	1	1	Simulation	also real-data example	No		No		Yes		No		No		NA		No		No		No
58	statmed2023_42-20_21	hu2023statistical	2023	Hu, Dingding; Yuan, Meng; Yu, Tao; Li, Pengfei	Statistical inference for the two-sample problem under likelihood ratio ordering, with application to the ROC curve estimation	Statistics in Medicine	42	20	3649-3664	10.1002/sim.9823	https://onlinelibrary.wiley.com/doi/abs/10.1002/sim.9823	The receiver operating characteristic (ROC) curve is a powerful statistical tool and has been widely applied in medical research. In the ROC curve estimation, a commonly used assumption is that larger the biomarker value, greater severity the disease. In this article, we mathematically interpret “greater severity of the disease” as “larger probability of being diseased.” This in turn is equivalen…	1	1	Simulation	also real-data example	No		No		Yes		No		No		NA		No		No		No
59	statmed2023_42-20_22	yao2023deep	2023	Yao, Yuchen; Charkraborty, Dipnil; Zhang, Lin; Shen, Xiaotong; Initiative, Alzheimer's Disease Neuroimaging; Pan, Wei	Deep causal feature extraction and inference with neuroimaging genetic data	Statistics in Medicine	42	20	3665-3684	10.1002/sim.9824	https://onlinelibrary.wiley.com/doi/abs/10.1002/sim.9824	Alzheimer's disease (AD) is a severe public health issue in the world. Magnetic Resonance Imaging (MRI) offers a way to study brain differences between AD patients and healthy individuals through feature extraction and comparison. However, in most previous works, the extracted features were not aimed to be causal, hindering biological understanding and interpretation. In order to extract causal f…	1	1	Simulation	also real-data example	No		No		Yes		No		No		NA		No		No		No
60	statmed2023_42-20_23	liu2023healthcare	2023	Liu, Lili; He, Kevin; Wang, Di; Ma, Shujie; Qu, Annie; Lin, Lu; Miller, J. Philip; Liu, Lei	Healthcare center clustering for Cox's proportional hazards model by fusion penalty	Statistics in Medicine	42	20	3685-3698	10.1002/sim.9825	https://onlinelibrary.wiley.com/doi/abs/10.1002/sim.9825	There has been growing research interest in developing methodology to evaluate healthcare centers' performance with respect to patient outcomes. Conventional assessments can be conducted using fixed or random effects models, as seen in provider profiling. We propose a new method, using fusion penalty to cluster healthcare centers with respect to a survival outcome. Without any prior knowledge of …	1	1	Simulation	also real-data example	No		No		Yes		No		No		NA		No		No		No
61	statmed2023_42-20_24	yu2023an	2023	Yu, Youfei; Zhang, Min; Mukherjee, Bhramar	An inverse probability weighted regression method that accounts for right-censoring for causal inference with multiple treatments and a binary outcome	Statistics in Medicine	42	20	3699-3715	10.1002/sim.9826	https://onlinelibrary.wiley.com/doi/abs/10.1002/sim.9826	Comparative effectiveness research often involves evaluating the differences in the risks of an event of interest between two or more treatments using observational data. Often, the post-treatment outcome of interest is whether the event happens within a pre-specified time window, which leads to a binary outcome. One source of bias for estimating the causal treatment effect is the presence of con…	1	1	Simulation	also real-data example	No		No		Yes		No		Yes	"The authors declare no potential conflict of interests."	No		No		No		No
62	statmed2023_42-20_25	wei2023subgroup	2023	Wei, Kecheng; Qin, Guoyou; Zhu, Zhongyi	Subgroup analysis for longitudinal data based on a partial linear varying coefficient model with a change plane	Statistics in Medicine	42	20	3716-3731	10.1002/sim.9827	https://onlinelibrary.wiley.com/doi/abs/10.1002/sim.9827	Subgroup analysis has become an important tool to characterize the treatment effect heterogeneity, and finally towards precision medicine. On the other hand, longitudinal study is widespread in many fields, but subgroup analysis for this data type is still limited. In this article, we study a partial linear varying coefficient model with a change plane, in which the subgroups are defined based on…	1	1	Simulation	also real-data example	No		No		Yes		No		No		NA		No		No		No
63	statmed2023_42-20_26	deuna-alvarez2023testing	2023	de Uña-Álvarez, Jacobo	Testing for an ignorable sampling bias under random double truncation	Statistics in Medicine	42	20	3732-3744	10.1002/sim.9828	https://onlinelibrary.wiley.com/doi/abs/10.1002/sim.9828	In clinical and epidemiological research doubly truncated data often appear. This is the case, for instance, when the data registry is formed by interval sampling. Double truncation generally induces a sampling bias on the target variable, so proper corrections of ordinary estimation and inference procedures must be used. Unfortunately, the nonparametric maximum likelihood estimator of a doubly t…	1	1	Simulation	also real-data examples (2)	No		No		Yes		No		No		NA		No		No		No
64	biomj2023_65-3_38	cui2023modelfree	2023	Cui, Hengjian; Liu, Yanyan; Mao, Guangcai; Zhang, Jing	Model-free conditional screening for ultrahigh-dimensional survival data via conditional distance correlation	Biometrical Journal	65	3	2200089	10.1002/bimj.202200089	https://onlinelibrary.wiley.com/doi/abs/10.1002/bimj.202200089	How to select the active variables that have significant impact on the event of interest is a very important and meaningful problem in the statistical analysis of ultrahigh-dimensional data. In many applications, researchers often know that a certain set of covariates are active variables from some previous investigations and experiences. With the knowledge of the important prior knowledge of act…	1	1	Simulation	also real-data example	No		No		Yes		No		Yes	"The authors have declared no conflict of interest."	No		No		No		No
65	biomj2023_65-3_39	wang2023improving	2023	Wang, Xueqi; Turner, Elizabeth L.; Li, Fan	Improving sandwich variance estimation for marginal Cox analysis of cluster randomized trials	Biometrical Journal	65	3	2200113	10.1002/bimj.202200113	https://onlinelibrary.wiley.com/doi/abs/10.1002/bimj.202200113	Cluster randomized trials (CRTs) frequently recruit a small number of clusters, therefore necessitating the application of small-sample corrections for valid inference. A recent systematic review indicated that CRTs reporting right-censored, time-to-event outcomes are not uncommon and that the marginal Cox proportional hazards model is one of the common approaches used for primary analysis. While…	1	1	Simulation	also real-data example	No		No		Yes		No		Yes	"The authors have declared no conflict of interest".	No		No		No		No
66	biomj2023_65-3_40	chen2023synthesizing	2023	Chen, Chixiang; Yu, Tonghui; Shen, Biyi; Wang, Ming	Synthesizing secondary data into survival analysis to improve estimation efficiency	Biometrical Journal	65	3	2100326	10.1002/bimj.202100326	https://onlinelibrary.wiley.com/doi/abs/10.1002/bimj.202100326	The accelerated failure time (AFT) model and Cox proportional hazards (PH) model are broadly used for survival endpoints of primary interest. However, the estimation efficiency from those models can be further enhanced by incorporating the information from secondary outcomes that are increasingly available and highly correlated with primary outcomes. Those secondary outcomes could be longitudinal…	1	1	Simulation	also real-data example	No		No		Yes		No		Yes	"The authors have declared no conflict of interest."	No		No		No		No
67	biomj2023_65-3_41	n2023some	2023	N., Unnikrishnan Nair; Subhash, Silpa; Sunoj, S. M.	Some new results on Cox–Czanner divergence and their applications in survival studies	Biometrical Journal	65	3	2200008	10.1002/bimj.202200008	https://onlinelibrary.wiley.com/doi/abs/10.1002/bimj.202200008	In the present communication, we propose a quantile-based measure for the divergence between two survival functions. This can also be used in a dynamic way where the divergence between survival functions varies with time. Several new properties of the proposed measure are investigated with suitable examples. The behavior of the measure for various reliability models is also investigated. A real d…	1	0
68	biomj2023_65-3_42	wen2023analyzing	2023	Wen, Chi-Chung; Chen, Yi-Hau	Analyzing recurrent and nonrecurrent terminal events data in discrete time	Biometrical Journal	65	3	2100361	10.1002/bimj.202100361	https://onlinelibrary.wiley.com/doi/abs/10.1002/bimj.202100361	Joint analysis of recurrent and nonrecurrent terminal events has attracted substantial attention in literature. However, there lacks formal methodology for such analysis when the event time data are on discrete scales, even though some modeling and inference strategies have been developed for discrete-time survival analysis. We propose a discrete-time joint modeling approach for the analysis of r…	1	1	Simulation	also real-data examples (2)	No		No		Yes		No		Yes	"The authors have declared no conflict of interest."	No		No		No		No
69	biomj2023_65-3_43	jansen2023randomeffects	2023	Jansen, Katrin; Holling, Heinz	Random-effects meta-analysis models for the odds ratio in the case of rare events under different data-generating models: A simulation study	Biometrical Journal	65	3	2200132	10.1002/bimj.202200132	https://onlinelibrary.wiley.com/doi/abs/10.1002/bimj.202200132	Meta-analysis of binary data is challenging when the event under investigation is rare, and standard models for random-effects meta-analysis perform poorly in such settings. In this simulation study, we investigate the performance of different random-effects meta-analysis models in terms of point and interval estimation of the pooled log odds ratio in rare events meta-analysis. First and foremost…	1	1	Simulation	also real-data examples (2)	No		No		No		No		Yes	"The authors have declared no conflict of interest."	No		No		No		No
70	biomj2023_65-3_44	mitra2023a	2023	Mitra, Robin	A latent class model to multiply impute missing treatment indicators in observational studies when inferences of the treatment effect are made using propensity score matching	Biometrical Journal	65	3	2100284	10.1002/bimj.202100284	https://onlinelibrary.wiley.com/doi/abs/10.1002/bimj.202100284	Analysts often estimate treatment effects in observational studies using propensity score matching techniques. When there are missing covariate values, analysts can multiply impute the missing data to create m completed data sets. Analysts can then estimate propensity scores on each of the completed data sets, and use these to estimate treatment effects. However, there has been relatively little …	1	1	Simulation	also real-data example	No		No		Yes		No		Yes	"The author declares that there is no conflict of interest that could be perceived as prejudicing the impartiality of the research reported."	No		No		No		No
71	biomj2023_65-3_45	ward2023incorporating	2023	Ward, Caitlin; Brown, Grant D.; Oleson, Jacob J.	Incorporating infectious duration-dependent transmission into Bayesian epidemic models	Biometrical Journal	65	3	2100401	10.1002/bimj.202100401	https://onlinelibrary.wiley.com/doi/abs/10.1002/bimj.202100401	Compartmental models are commonly used to describe the spread of infectious diseases by estimating the probabilities of transitions between important disease states. A significant challenge in fitting Bayesian compartmental models lies in the need to estimate the duration of the infectious period, based on limited data providing only symptom onset date or another proxy for the start of infectious…	1	1	Simulation	also real-data example	No		No		Yes		No		Yes	"The authors have declared no conflict of interest."	No		No		No		No
72	biomj2023_65-3_46	etxeberria2023using	2023	Etxeberria, Jaione; Goicoa, Tomás; Ugarte, Maria D.	Using mortality to predict incidence for rare and lethal cancers in very small areas	Biometrical Journal	65	3	2200017	10.1002/bimj.202200017	https://onlinelibrary.wiley.com/doi/abs/10.1002/bimj.202200017	Incidence and mortality figures are needed to get a comprehensive overview of cancer burden. In many countries, cancer mortality figures are routinely recorded by statistical offices, whereas incidence depends on regional cancer registries. However, due to the complexity of updating cancer registries, incidence numbers become available 3 or 4 years later than mortality figures. It is, therefore, …	1	1	Real	also application	No		No		Yes		No		Yes	"The authors declare no potential conflict of interests."	No		No		No		No
73	biomj2023_65-3_47	alves2023flexible	2023	Alves, Jessica S.B.; Bazán, Jorge L.; Arellano-Valle, Reinaldo B.	Flexible cloglog links for binomial regression models as an alternative for imbalanced medical data	Biometrical Journal	65	3	2100325	10.1002/bimj.202100325	https://onlinelibrary.wiley.com/doi/abs/10.1002/bimj.202100325	The complementary log-log link was originally introduced in 1922 to R. A. Fisher, long before the logit and probit links. While the last two links are symmetric, the complementary log-log link is an asymmetrical link without a parameter associated with it. Several asymmetrical links with an extra parameter were proposed in the literature over last few years to deal with imbalanced data in binomia…	1	1	Simulation	also real-data examples (2)	No		No		Yes		No		Yes	"The authors have declared no conflict of interest."	No		No		No		No
74	biomj2023_65-3_48	lucagbo2023rectangular	2023	Lucagbo, Michael Daniel; Mathew, Thomas	Rectangular tolerance regions and multivariate normal reference regions in laboratory medicine	Biometrical Journal	65	3	2100180	10.1002/bimj.202100180	https://onlinelibrary.wiley.com/doi/abs/10.1002/bimj.202100180	Reference intervals are widely used in the interpretation of results of biochemical and physiological tests of patients. When there are multiple biochemical analytes measured from each subject, a multivariate reference region is needed. Because of their greater specificity against false positives, such reference regions are more desirable than separate univariate reference intervals that disregar…	1	1	Simulation	also real-data example	No		No		Yes		No		Yes	"The authors have declared no conflict of interest."	No		No		No		No
75	biomj2023_65-3_49	hai2023bayesian	2023	Hai, Yan; Shi, Shuangfei; Qin, Gengsheng; Neuroimaging, for the Alzheimer's Disease	Bayesian and influence function-based empirical likelihoods for inference of sensitivity to the early diseased stage in diagnostic tests	Biometrical Journal	65	3	2200021	10.1002/bimj.202200021	https://onlinelibrary.wiley.com/doi/abs/10.1002/bimj.202200021	In practice, a disease process might involve three ordinal diagnostic stages: the normal healthy stage, the early stage of the disease, and the stage of full development of the disease. Early detection is critical for some diseases since it often means an optimal time window for therapeutic treatments of the diseases. In this study, we propose a new influence function-based empirical likelihood m…	1	1	Simulation	also real-data example	No		No		Yes		No		Yes	"The authors have declared no conflict of interest."	No		No		No		No
76	statmed2023_42-19_27	ma2023semiparametric	2023	Ma, Wanying; Liu, Mengya; Zhu, Jian; Li, Qing; Hoffman, Elaine; Lin, Jianchang	Semiparametric pseudo-score and pseudo-likelihood for evaluating correlate of protection in vaccine trials	Statistics in Medicine	42	19	3317-3332	10.1002/sim.9807	https://onlinelibrary.wiley.com/doi/abs/10.1002/sim.9807	In vaccine clinical trials, vaccine efficacy endpoint analysis is usually associated with in high cost or extended study duration, due to the generally low infection rate. Correlate of protection (CoP), which refers to surrogate endpoint, usually immunological response, that can reliably predict the treatment effect, provides a more efficient and less costly approach to evaluate the vaccine. To h…	1	1	Simulation	also real-data example	No		No		Yes		No		No		NA		No		No		No
77	statmed2023_42-19_28	hansen2023exact	2023	Hansen, Spencer; Rice, Kenneth	Exact inference for fixed effects meta-analysis of 2×2\ 2\times 2 \ tables	Statistics in Medicine	42	19	3333-3352	10.1002/sim.9808	https://onlinelibrary.wiley.com/doi/abs/10.1002/sim.9808	Meta-analysis of associations between rare outcomes and binary exposures are particularly important in studies of a drug's potential side-effects. But meta-analysis of the resulting 2×2\ 2\times 2 \ contingency tables presents substantial practical difficulties, as analysts are currently forced to pick between “exact” inference—that eliminates concern over using large-sample approximations with s…	1	1	Real		No		No		Yes		No		Yes	"The authors declare no potential conflict of interests."	No		No		No		No
78	statmed2023_42-19_29	kundu2023a	2023	Kundu, Debamita; Mitra, Ritendranath; Albert, Paul S.; Gaskins, Jeremy T.	A Bayesian hierarchical sparse factor model for estimating simultaneous covariance matrices for gestational outcomes in consecutive pregnancies	Statistics in Medicine	42	19	3353-3370	10.1002/sim.9809	https://onlinelibrary.wiley.com/doi/abs/10.1002/sim.9809	Covariance estimation for multiple groups is a key feature for drawing inference from a heterogeneous population. One should seek to share information about common features in the dependence structures across the various groups. In this paper, we introduce a novel approach for estimating the covariance matrices for multiple groups using a hierarchical latent factor model that shrinks the factor l…	1	1	Simulation	also real-data example	No		No		Yes		No		No		NA		No		No		No
79	statmed2023_42-19_30	jansen2023multistate	2023	Jansen, Jeroen P.; Incerti, Devin; Trikalinos, Thomas A.	Multi-state network meta-analysis of progression and survival data	Statistics in Medicine	42	19	3371-3391	10.1002/sim.9810	https://onlinelibrary.wiley.com/doi/abs/10.1002/sim.9810	Multiple randomized controlled trials, each comparing a subset of competing interventions, can be synthesized by means of a network meta-analysis to estimate relative treatment effects between all interventions in the evidence base. Here we focus on estimating relative treatment effects for time-to-event outcomes. Cancer treatment effectiveness is frequently quantified by analyzing overall surviv…	1	1	Real		No		No		Yes		No		Yes	"The authors have no conflict of interest related to this work to report."	No		No		No		No
80	statmed2023_42-19_31	tong2023sample	2023	Tong, Guangyu; Taljaard, Monica; Li, Fan	Sample size considerations for assessing treatment effect heterogeneity in randomized trials with heterogeneous intracluster correlations and variances	Statistics in Medicine	42	19	3392-3412	10.1002/sim.9811	https://onlinelibrary.wiley.com/doi/abs/10.1002/sim.9811	An important consideration in the design and analysis of randomized trials is the need to account for outcome observations being positively correlated within groups or clusters. Two notable types of designs with this consideration are individually randomized group treatment trials and cluster randomized trials. While sample size methods for testing the average treatment effect are available for b…	1	1	Simulation	also real-data examples (2)	No		No		Yes		No		No		NA		No		No		No
81	statmed2023_42-19_32	wan2023rule	2023	Wan, Ke; Tanioka, Kensuke; Shimokawa, Toshio	Rule ensemble method with adaptive group lasso for heterogeneous treatment effect estimation	Statistics in Medicine	42	19	3413-3442	10.1002/sim.9812	https://onlinelibrary.wiley.com/doi/abs/10.1002/sim.9812	The increasing scientific attention given to precision medicine based on real-world data has led to many recent studies clarifying the relationships between treatment effects and patient characteristics. However, this is challenging because of ubiquitous heterogeneity in the treatment effect for individuals and the real-world data on their backgrounds being complex and noisy. Because of their fle…	1	1	Both		No		No		Yes		No		Yes	"The authors declared no conflicts of interest."	No		No		No		No
82	statmed2023_42-19_33	benitez2023defining	2023	Benitez, Alejandra; Petersen, Maya L.; van der Laan, Mark J.; Santos, Nicole; Butrick, Elizabeth; Walker, Dilys; Ghosh, Rakesh; Otieno, Phelgona; Waiswa, Peter; Balzer, Laura B.	Defining and estimating effects in cluster randomized trials: A methods comparison	Statistics in Medicine	42	19	3443-3466	10.1002/sim.9813	https://onlinelibrary.wiley.com/doi/abs/10.1002/sim.9813	Across research disciplines, cluster randomized trials (CRTs) are commonly implemented to evaluate interventions delivered to groups of participants, such as communities and clinics. Despite advances in the design and analysis of CRTs, several challenges remain. First, there are many possible ways to specify the causal effect of interest (eg, at the individual-level or at the cluster-level). Seco…	1	1	Simulation	also real-data example	No		No		No		No		No		NA		No		No		No
83	statmed2023_42-19_34	ribaud2023identifying	2023	Ribaud, Mélina; Gabriel, Edith; Hughes, Joseph; Soubeyrand, Samuel	Identifying potential significant factors impacting zero-inflated proportion data	Statistics in Medicine	42	19	3467-3486	10.1002/sim.9814	https://onlinelibrary.wiley.com/doi/abs/10.1002/sim.9814	Classical supervised methods like linear regression and decision trees are not completely adapted for identifying impacting factors on a response variable corresponding to zero-inflated proportion data (ZIPD) that are dependent, continuous and bounded. In this article we propose a within-block permutation-based methodology to identify factors (discrete or continuous) that are significantly correl…	1	1	Simulation	also real-data examples (2)	No		No		Yes		No		No		NA		No		No		No
84	statmed2023_42-19_35	liang2023tackling	2023	Liang, Menglu; Li, Zheng; Li, Liang; Chinchilli, Vernon M.; Zhang, Lijun; Wang, Ming	Tackling dynamic prediction of death in patients with recurrent cardiovascular events	Statistics in Medicine	42	19	3487-3507	10.1002/sim.9815	https://onlinelibrary.wiley.com/doi/abs/10.1002/sim.9815	In the field of cardiovascular disease, recurrent events such as stroke or myocardial infarction (MI) are often encountered, leading to an increase in the risk of death. Accurately evaluating the prognosis of patients and dynamically predicting the risk of death by considering the historical recurrent events can improve medical decisions and lead to better health care outcomes. Recently proposed …	1	1	Simulation	also real-data examples (2)	No		No		Yes		No		Yes	"The authors declare no potential conflict of interests."	No		No		No		No
85	statmed2023_42-19_36	dejong2023propensitybased	2023	de Jong, Valentijn M. T.; Hoogland, Jeroen; Moons, Karel G. M.; Riley, Richard D.; Nguyen, Tri-Long; Debray, Thomas P. A.	Propensity-based standardization to enhance the validation and interpretation of prediction model discrimination for a target population	Statistics in Medicine	42	19	3508-3528	10.1002/sim.9817	https://onlinelibrary.wiley.com/doi/abs/10.1002/sim.9817	External validation of the discriminative ability of prediction models is of key importance. However, the interpretation of such evaluations is challenging, as the ability to discriminate depends on both the sample characteristics (ie, case-mix) and the generalizability of predictor coefficients, but most discrimination indices do not provide any insight into their respective contributions. To di…	1	1	Simulation	also real-data examples (1 / 12)	No		No		Yes		No		No		NA		No		No		No
86	statmed2023_42-19_37	yelland2023handling	2023	Yelland, Lisa N.; Louise, Jennie; Kahan, Brennan C.; Morris, Tim P.; Lee, Katherine J.; Sullivan, Thomas R.	Handling misclassified stratification variables in the analysis of randomised trials with continuous outcomes	Statistics in Medicine	42	19	3529-3546	10.1002/sim.9818	https://onlinelibrary.wiley.com/doi/abs/10.1002/sim.9818	Many trials use stratified randomisation, where participants are randomised within strata defined by one or more baseline covariates. While it is important to adjust for stratification variables in the analysis, the appropriate method of adjustment is unclear when stratification variables are affected by misclassification and hence some participants are randomised in the incorrect stratum. We con…	1	1	Simulation	also real-data example	No		No		No		No		No		NA		No		No		No
87	statmed2023_42-19_38	seng2023instrumental	2023	Seng, Loraine Liping; Liu, Ching-Ti; Wang, Jingli; Li, Jialiang	Instrumental variable model average with applications in Mendelian randomization	Statistics in Medicine	42	19	3547-3567	10.1002/sim.9819	https://onlinelibrary.wiley.com/doi/abs/10.1002/sim.9819	Mendelian randomization is a technique used to examine the causal effect of a modifiable exposure on a trait using an observational study by utilizing genetic variants. The use of many instruments can help to improve the estimation precision but may suffer bias when the instruments are weakly associated with the exposure. To overcome the difficulty of high-dimensionality, we propose a model avera…	1	1	Simulation	also real-data example	No		No		Yes		No		No		NA		No		No		No
88	statmed2023_42-19_39	teerenstra2023sample	2023	Teerenstra, Steven; Kasza, Jessica; Leontjevas, Ruslan; Forbes, Andrew B.	Sample size for partially nested designs and other nested or crossed designs with a continuous outcome when adjusted for baseline	Statistics in Medicine	42	19	3568-3592	10.1002/sim.9820	https://onlinelibrary.wiley.com/doi/abs/10.1002/sim.9820	In a randomized controlled trial, outcomes of different subjects may be independent at baseline, but correlated at a follow-up measurement due to treatment. This treatment-related clustering at follow-up can arise for instance because the treatment is given in a group or because subjects are treated individually but by the same therapist (therapist effect). There is substantial literature on the …	1	1	Simulation	also real-data example	No		No		Yes		No		No		NA		No		No		No
89	biomj2023_65-2_50	deltuvaite-thomas2023generalized	2023	Deltuvaite-Thomas, Vaiva; Verbeeck, Johan; Burzykowski, Tomasz; Buyse, Marc; Tournigand, Christophe; Molenberghs, Geert; Thas, Olivier	Generalized pairwise comparisons for censored data: An overview	Biometrical Journal	65	2	2100354	10.1002/bimj.202100354	https://onlinelibrary.wiley.com/doi/abs/10.1002/bimj.202100354	The method of generalized pairwise comparisons (GPC) is an extension of the well-known nonparametric Wilcoxon–Mann–Whitney test for comparing two groups of observations. Multiple generalizations of Wilcoxon–Mann–Whitney test and other GPC methods have been proposed over the years to handle censored data. These methods apply different approaches to handling loss of information due to censoring: ig…	1	1	Simulation	also real-data example	No		No		No		No		Yes	"The authors declare that there is no conflict of interest that could be perceived as prejudicing the impartiality of the research reported."	No		No		No		No
90	biomj2023_65-2_51	sun2023highdimensional	2023	Sun, Han; Wang, Xiaofeng	High-dimensional feature selection in competing risks modeling: A stable approach using a split-and-merge ensemble algorithm	Biometrical Journal	65	2	2100164	10.1002/bimj.202100164	https://onlinelibrary.wiley.com/doi/abs/10.1002/bimj.202100164	Variable selection is critical in competing risks regression with high-dimensional data. Although penalized variable selection methods and other machine learning-based approaches have been developed, many of these methods often suffer from instability in practice. This paper proposes a novel method named Random Approximate Elastic Net (RAEN). Under the proportional subdistribution hazards model, …	1	1	Simulation	also real-data example	No		No		Yes		No		Yes	"The authors have declared no conflict of interest."	No		No		No		No
91	biomj2023_65-2_52	ma2023multistate	2023	Ma, Chuoxin; Wang, Chunyu; Pan, Jianxin	Multistate modeling and structure selection for multitype recurrent events and terminal event data	Biometrical Journal	65	2	2100334	10.1002/bimj.202100334	https://onlinelibrary.wiley.com/doi/abs/10.1002/bimj.202100334	In cardiovascular disease studies, a large number of risk factors are measured but it often remains unknown whether all of them are relevant variables and whether the impact of these variables is changing with time or remains constant. In addition, more than one kind of cardiovascular disease events can be observed in the same patient and events of different types are possibly correlated. It is e…	1	1	Simulation	also real-data example	No		No		Yes		No		Yes	"The authors have declared no conflict of interest."	No		No		No		No
92	biomj2023_65-2_53	waernbaum2023model	2023	Waernbaum, Ingeborg; Pazzagli, Laura	Model misspecification and bias for inverse probability weighting estimators of average causal effects	Biometrical Journal	65	2	2100118	10.1002/bimj.202100118	https://onlinelibrary.wiley.com/doi/abs/10.1002/bimj.202100118	Commonly used semiparametric estimators of causal effects specify parametric models for the propensity score (PS) and the conditional outcome. An example is an augmented inverse probability weighting (IPW) estimator, frequently referred to as a doubly robust estimator, because it is consistent if at least one of the two models is correctly specified. However, in many observational studies, the ro…	1	1	Simulation	also real-data example	No		No		Yes		No		No		NA		No		No		No
93	biomj2023_65-2_54	vutov2023multiple1	2023	Vutov, Vladimir; Dickhaus, Thorsten	Multiple two-sample testing under arbitrary covariance dependency with an application in imaging mass spectrometry	Biometrical Journal	65	2	2100328	10.1002/bimj.202100328	https://onlinelibrary.wiley.com/doi/abs/10.1002/bimj.202100328	Large-scale hypothesis testing has become a ubiquitous problem in high-dimensional statistical inference, with broad applications in various scientific disciplines. One relevant application is constituted by imaging mass spectrometry (IMS) association studies, where a large number of tests are performed simultaneously in order to identify molecular masses that are associated with a particular phe…	1	1	Simulation	also real-data example	No		No		Yes		No		Yes	"The authors have declared no conflict of interest."	No		No		No		No
94	biomj2023_65-2_55	farcomeni2023a	2023	Farcomeni, Alessio	A likelihood ratio test for completed sampling in population size estimation studies	Biometrical Journal	65	2	2200129	10.1002/bimj.202200129	https://onlinelibrary.wiley.com/doi/abs/10.1002/bimj.202200129	We propose a likelihood ratio test to assess that sampling has been completed in closed population size estimation studies. More precisely, we assess if the expected number of subjects that have never been sampled is below a user-specified threshold. The likelihood ratio test statistic has a nonstandard distribution under the null hypothesis. Critical values can be easily approximated and tabulat…	1	1	Simulation	also real-data examples (3)	No		No		Yes		No		Yes	"The author declares no conflict of interest."	No		No		No		No
95	biomj2023_65-2_56	boehning2023on	2023	Böhning, Dankmar	On the equivalence of one-inflated zero-truncated and zero-truncated one-inflated count data likelihoods	Biometrical Journal	65	2	2100343	10.1002/bimj.202100343	https://onlinelibrary.wiley.com/doi/abs/10.1002/bimj.202100343	One-inflation in zero-truncated count data has recently found considerable attention. There are currently two views in the literature. In the first approach, the untruncated model is considered as one-inflated whereas in the second approach the truncated model is viewed as one-inflated. Here, we show that both models have identical model spaces as well as identical maximum likelihoods. Consequenc…	1	1	Real		No		No		No		No		Yes	"The author has declared no conflict of interest."	No		No		No		No
96	biomj2023_65-2_57	weiss2023optimal	2023	Weiß, Christian H.; Puig, Pedro; Aleksandrov, Boris	Optimal Stein-type goodness-of-fit tests for count data	Biometrical Journal	65	2	2200073	10.1002/bimj.202200073	https://onlinelibrary.wiley.com/doi/abs/10.1002/bimj.202200073	Common count distributions, such as the Poisson (binomial) distribution for unbounded (bounded) counts considered here, can be characterized by appropriate Stein identities. These identities, in turn, might be utilized to define a corresponding goodness-of-fit (GoF) test, the test statistic of which involves the computation of weighted means for a user-selected weight function f. Here, the choice…	1	1	Simulation	also real-data examples (2)	No		No		Yes		No		Yes	"The authors declare that there is no conflict of interest that could be perceived as prejudicing the impartiality of the research reported."	No		No		No		No
97	biomj2023_65-2_58	placzek2023blinded	2023	Placzek, Marius; Friede, Tim	Blinded sample size recalculation in adaptive enrichment designs	Biometrical Journal	65	2	2000345	10.1002/bimj.202000345	https://onlinelibrary.wiley.com/doi/abs/10.1002/bimj.202000345	In the precision medicine era, (prespecified) subgroup analyses are an integral part of clinical trials. Incorporating multiple populations and hypotheses in the design and analysis plan, adaptive designs promise flexibility and efficiency in such trials. Adaptations include (unblinded) interim analyses (IAs) or blinded sample size reviews. An IA offers the possibility to select promising subgrou…	1	1	Simulation		No		No		Yes		No		Yes	"The authors declare no potential conflict of interests."	No		No		No		No
98	biomj2023_65-2_59	piper2023statistical	2023	Piper, Sophie K.; Zocholl, Dario; Toelch, Ulf; Roehle, Robert; Stroux, Andrea; Hoessler, Johanna; Zinke, Anne; Konietschke, Frank	Statistical review of animal trials—A guideline	Biometrical Journal	65	2	2200061	10.1002/bimj.202200061	https://onlinelibrary.wiley.com/doi/abs/10.1002/bimj.202200061	Any experiment involving living organisms requires justification of the need and moral defensibleness of the study. Statistical planning, design, and sample size calculation of the experiment are no less important review criteria than general medical and ethical points to consider. Errors made in the statistical planning and data evaluation phase can have severe consequences on both results and c…	1	0
99	biomj2023_65-2_60	rueda2023enhancing	2023	Rueda, María del Mar; Pasadas-del-Amo, Sara; Rodríguez, Beatriz Cobo; Castro-Martín, Luis; Ferri-García, Ramón	Enhancing estimation methods for integrating probability and nonprobability survey samples with machine-learning techniques. An application to a Survey on the impact of the COVID-19 pandemic in Spain	Biometrical Journal	65	2	2200035	10.1002/bimj.202200035	https://onlinelibrary.wiley.com/doi/abs/10.1002/bimj.202200035	Web surveys have replaced Face-to-Face and computer assisted telephone interviewing (CATI) as the main mode of data collection in most countries. This trend was reinforced as a consequence of COVID-19 pandemic-related restrictions. However, this mode still faces significant limitations in obtaining probability-based samples of the general population. For this reason, most web surveys rely on nonp…	1	1	Simulation	also real-data example	No		No		Yes		No		Yes	"The authors declare that there is no conflict of interest that could be perceived as prejudicing the impartiality of the research reported."	No		No		No		No
100	biomj2023_65-2_61	lin2023a	2023	Lin, Feng-Chang; Shih, Yu-Shan; Yu, Yuan-Bin	A nonparametric method for classification trees using grouped covariates	Biometrical Journal	65	2	2100107	10.1002/bimj.202100107	https://onlinelibrary.wiley.com/doi/abs/10.1002/bimj.202100107	A group of variables are commonly seen in diagnostic medicine when multiple prognostic factors are aggregated into a composite score to represent the risk profile. A model selection method considers these covariates as all-in or all-out types. Model selection procedures for grouped covariates and their applications have thrived in recent years, in part because of the development of genetic resear…	1	1	Simulation	also real-data example	No		No		Yes		No		Yes	"The authors have declared no conflict of interest."	No		No		No		No
101	statmed2023_42-18_40	weisenthal2023relative	2023	Weisenthal, Samuel J.; Thurston, Sally W.; Ertefaie, Ashkan	Relative sparsity for medical decision problems	Statistics in Medicine	42	18	3067-3092	10.1002/sim.9755	https://onlinelibrary.wiley.com/doi/abs/10.1002/sim.9755	Existing statistical methods can estimate a policy, or a mapping from covariates to decisions, which can then instruct decision makers (eg, whether to administer hypotension treatment based on covariates blood pressure and heart rate). There is great interest in using such data-driven policies in healthcare. However, it is often important to explain to the healthcare provider, and to the patient,…	1	1	Simulation	also real-data example	No		No		Yes		No		No		NA		No		No		No
102	statmed2023_42-18_41	bondi2023approximate	2023	Bondi, Laura; Bonetti, Marco; Grigorova, Denitsa; Russo, Antonio	Approximate Bayesian computation for the natural history of breast cancer, with application to data from a Milan cohort study	Statistics in Medicine	42	18	3093-3113	10.1002/sim.9756	https://onlinelibrary.wiley.com/doi/abs/10.1002/sim.9756	We explore models for the natural history of breast cancer, where the main events of interest are the start of asymptomatic detectability of the disease (through screening) and the time of symptomatic detection (through symptoms). We develop several parametric specifications based on a cure rate structure, and present the results of the analysis of data collected as part of a motivating study fro…	1	0
103	statmed2023_42-18_42	begun2023a	2023	Begun, Alexander; Kulinskaya, Elena; Ncube, Njabulo	A double-Cox model for non-proportional hazards survival analysis with frailty	Statistics in Medicine	42	18	3114-3127	10.1002/sim.9760	https://onlinelibrary.wiley.com/doi/abs/10.1002/sim.9760	The Cox regression, a semi-parametric method of survival analysis, is extremely popular in biomedical applications. The proportional hazards assumption is a key requirement in the Cox model. To accommodate non-proportional hazards, we propose to parameterize the shape parameter of the baseline hazard function using the additional, separate Cox-regression term which depends on the vector of the co…	1	1	Simulation	also real-data example	No		No		Yes		No		No		NA		No		No		No
104	statmed2023_42-18_43	orindi2023a	2023	Orindi, Benedict; Quintero, Adrian; Bruyneel, Luk; Li, Baoyue; Lesaffre, Emmanuel	A combined multilevel factor analysis and covariance regression model with mixed effects in the mean and variance structure	Statistics in Medicine	42	18	3128-3144	10.1002/sim.9768	https://onlinelibrary.wiley.com/doi/abs/10.1002/sim.9768	Li et al developed a multilevel covariance regression (MCR) model as an extension of the covariance regression model of Hoff and Niu. This model assumes a hierarchical structure for the mean and the covariance matrix. Here, we propose the combined multilevel factor analysis and covariance regression model in a Bayesian framework, simultaneously modeling the MCR model and a multilevel factor analy…	1	1	Simulation	also real-data example	No		No		Yes		No		No		NA		No		No		No
105	statmed2023_42-18_44	liu2023supervised	2023	Liu, Wei; Lin, Huazhen; Liu, Li; Ma, Yanyuan; Wei, Ying; Li, Yi	Supervised structural learning of semiparametric regression on high-dimensional correlated covariates with applications to eQTL studies	Statistics in Medicine	42	18	3145-3163	10.1002/sim.9769	https://onlinelibrary.wiley.com/doi/abs/10.1002/sim.9769	Expression quantitative trait loci (eQTL) studies utilize regression models to explain the variance of gene expressions with genetic loci or single nucleotide polymorphisms (SNPs). However, regression models for eQTL are challenged by the presence of high dimensional non-sparse and correlated SNPs with small effects, and nonlinear relationships between responses and SNPs. Principal component anal…	1	1	Simulation	also real-data example	No		No		Yes		No		Yes	"The authors declare no potential conflict of interests."	No		No		No		No
106	statmed2023_42-18_45	poulet2023multivariate	2023	Poulet, Pierre-Emmanuel; Durrleman, Stanley	Multivariate disease progression modeling with longitudinal ordinal data	Statistics in Medicine	42	18	3164-3183	10.1002/sim.9770	https://onlinelibrary.wiley.com/doi/abs/10.1002/sim.9770	Disease modeling is an essential tool to describe disease progression and its heterogeneity across patients. Usual approaches use continuous data such as biomarkers to assess progression. Nevertheless, categorical or ordinal data such as item responses in questionnaires also provide insightful information about disease progression. In this work, we propose a disease progression model for ordinal …	1	1	Both		No		No		Yes		No		Yes	"The authors declare no potential conflict of interests."	No		No		No		No
107	statmed2023_42-18_46	pate2023developing	2023	Pate, Alexander; Sperrin, Matthew; Riley, Richard D.; Sergeant, Jamie C.; Van Staa, Tjeerd; Peek, Niels; Mamas, Mamas A.; Lip, Gregory Y. H.; O'Flaherty, Martin; Buchan, Iain; Martin, Glen P.	Developing prediction models to estimate the risk of two survival outcomes both occurring: A comparison of techniques	Statistics in Medicine	42	18	3184-3207	10.1002/sim.9771	https://onlinelibrary.wiley.com/doi/abs/10.1002/sim.9771	Introduction This study considers the prediction of the time until two survival outcomes have both occurred. We compared a variety of analytical methods motivated by a typical clinical problem of multimorbidity prognosis. Methods We considered five methods: product (multiply marginal risks), dual-outcome (directly model the time until both events occur), multistate models (msm), and a range of co…	1	1	Simulation	also real-data example	No		No		No		No		Yes	"No competing interest."	No		No		No		No
108	statmed2023_42-18_47	zhang2023causal	2023	Zhang, Wenling; Cotton, Cecilia A.	Causal inference for recurrent events via aggregated marginal odds ratio	Statistics in Medicine	42	18	3208-3235	10.1002/sim.9802	https://onlinelibrary.wiley.com/doi/abs/10.1002/sim.9802	Researchers often work with treatments and outcomes that vary over time. For example, psychologists are interested in the curative effect of cognitive behavior therapies on patients' recurrent depression symptoms. While there are various causal effect measures designed for one-time treatment, the causal effect measures for time-varying treatment and recurrent events are relatively under-developed…	1	1	Simulation	also real-data example	No		No		Yes		No		No		NA		No		No		No
109	statmed2023_42-18_48	zong2023experimental	2023	Zong, Wei; Seney, Marianne L.; Ketchesin, Kyle D.; Gorczyca, Michael T.; Liu, Andrew C.; Esser, Karyn A.; Tseng, George C.; McClung, Colleen A.; Huo, Zhiguang	Experimental design and power calculation in omics circadian rhythmicity detection using the cosinor model	Statistics in Medicine	42	18	3236-3258	10.1002/sim.9803	https://onlinelibrary.wiley.com/doi/abs/10.1002/sim.9803	Circadian clocks are 24-h endogenous oscillators in physiological and behavioral processes. Though recent transcriptomic studies have been successful in revealing the circadian rhythmicity in gene expression, the power calculation for omics circadian analysis have not been fully explored. In this paper, we develop a statistical method, namely CircaPower, to perform power calculation for circadian…	1	1	Simulation	also real-data example	No		No		Yes		No		Yes	"The authors declare no potential conflict of interests."	No		No		No		No
110	statmed2023_42-18_49	ounajim2023mixture	2023	Ounajim, Amine; Slaoui, Yousri; Louis, Pierre-Yves; Billot, Maxime; Frasca, Denis; Rigoard, Philippe	Mixture of longitudinal factor analyzers and their application to the assessment of chronic pain	Statistics in Medicine	42	18	3259-3282	10.1002/sim.9804	https://onlinelibrary.wiley.com/doi/abs/10.1002/sim.9804	Multivariate longitudinal data are used in a variety of research areas not only because they allow to analyze time trajectories of multiple indicators, but also to determine how these trajectories are influenced by other covariates. In this article, we propose a mixture of longitudinal factor analyzers. This model could be used to extract latent factors representing multiple longitudinal noisy in…	1	1	Simulation	also real-data example	No		No		Yes		No		No		NA		No		No		No
111	statmed2023_42-18_50	silva2023the	2023	Silva, Ivair R.; Montalban, Joselito	The person-time ratio distribution for the exact monitoring of adverse events: Historical vs surveillance Poisson data	Statistics in Medicine	42	18	3283-3301	10.1002/sim.9805	https://onlinelibrary.wiley.com/doi/abs/10.1002/sim.9805	In the postmarket drug and vaccine safety surveillance, when the number of adverse events follows a Poisson distribution, the ratio between the exposed and the unexposed person-time information is the random variable that governs the decision rule about the safety of the drug or vaccine. The probability distribution function of such a ratio is derived in this paper. Exact point and interval estim…	1	1	Real	borders on non-methodological application, but one statement made in the context of the application can be viewed as a statement about the method: - "The sixth column of Table 4 contains the maximum likelihood estimates R^ of R based on (3), which can be compared with the unbiased estimates R~ based on (40) in the seventh column. Note the discrepancy between these estimates. Without the correctio…	No		No		Yes		No		No		NA		No		No		No
112	statmed2023_42-18_51	kim2023uncovering	2023	Kim, Sungduk; Caporaso, Neil E.; Gu, Fangyi; Klerman, Elizabeth B.; Albert, Paul S.	Uncovering circadian rhythms in metabolic longitudinal data: A Bayesian latent class modeling approach	Statistics in Medicine	42	18	3302-3315	10.1002/sim.9806	https://onlinelibrary.wiley.com/doi/abs/10.1002/sim.9806	Researchers in biology and medicine have increasingly focused on characterizing circadian rhythms and their potential impact on disease. Understanding circadian variation in metabolomics, the study of chemical processes involving metabolites may provide insight into important aspects of biological mechanism. Of scientific importance is developing a statistical rigorous approach for characterizing…	1	1	Real		No		No		Yes		No		No		NA		No		No		No
113	statmed2023_42-17_52	lang2023robust	2023	Lang, Yanda; McKean, Joseph W.; Ozturk, Omer	Robust rank-based meta-analyses for two-sample designs with application to platelet counts of malaria infection data	Statistics in Medicine	42	17	2887-2913	10.1002/sim.9757	https://onlinelibrary.wiley.com/doi/abs/10.1002/sim.9757	In this paper, we propose robust meta-analysis procedures for individual studies that report a broad range of robust summary statistics for a two-sample problem. Summary statistics of individual studies could be presented in different forms including full data, medians of the two samples, the Hodges-Lehman and Wilcoxon estimates of the location shift parameters. Data synthesis is made under both …	1	1	Simulation	also real-data example	No		No		Yes		No		No		NA		No		No		No
114	statmed2023_42-17_53	zhou2023multilevel	2023	Zhou, Grace Chen; Song, Seongho; Szczesniak, Rhonda D.	Multilevel joint model of longitudinal continuous and binary outcomes for hierarchically structured data	Statistics in Medicine	42	17	2914-2927	10.1002/sim.9758	https://onlinelibrary.wiley.com/doi/abs/10.1002/sim.9758	Joint modeling has been a useful strategy for incorporating latent associations between different types of outcomes simultaneously, often focusing on a longitudinal continuous outcome characterized by an LME submodel and a terminal event subject to a Cox proportional hazard or parametric survival submodel. Applications to hierarchical longitudinal studies have been less frequent, particularly wit…	1	1	Simulation	also real-data example	No		No		Yes		No		Yes	"The authors declared no potential conflicts of interest concerning the research, authorship, and/or publication of this article."	No		No		No		No
115	statmed2023_42-17_54	ge2023tailoring	2023	Ge, Lin; Zhang, Yuzi; Ward, Kevin C.; Lash, Timothy L.; Waller, Lance A.; Lyles, Robert H.	Tailoring capture-recapture methods to estimate registry-based case counts based on error-prone diagnostic signals	Statistics in Medicine	42	17	2928-2943	10.1002/sim.9759	https://onlinelibrary.wiley.com/doi/abs/10.1002/sim.9759	Surveillance research is of great importance for effective and efficient epidemiological monitoring of case counts and disease prevalence. Taking specific motivation from ongoing efforts to identify recurrent cases based on the Georgia Cancer Registry, we extend recently proposed “anchor stream” sampling design and estimation methodology. Our approach offers a more efficient and defensible altern…	1	1	Simulation	also real-data example	No		No		Yes		No		No		NA		No		No		No
116	statmed2023_42-17_55	vutov2023multiple2	2023	Vutov, Vladimir; Dickhaus, Thorsten	Multiple multi-sample testing under arbitrary covariance dependency	Statistics in Medicine	42	17	2944-2961	10.1002/sim.9761	https://onlinelibrary.wiley.com/doi/abs/10.1002/sim.9761	Modern high-throughput biomedical devices routinely produce data on a large scale, and the analysis of high-dimensional datasets has become commonplace in biomedical studies. However, given thousands or tens of thousands of measured variables in these datasets, extracting meaningful features poses a challenge. In this article, we propose a procedure to evaluate the strength of the associations be…	1	1	Simulation	also real-data example	No		No		Yes		No		Yes	"The authors declare no potential conflict of interests."	No		No		No		No
117	statmed2023_42-17_56	devogel2023on	2023	Devogel, Nicholas; Auer, Paul L.; Manansala, Regina; Wang, Tao	On asymptotic distributions of several test statistics for familial relatedness in linear mixed models	Statistics in Medicine	42	17	2962-2981	10.1002/sim.9762	https://onlinelibrary.wiley.com/doi/abs/10.1002/sim.9762	In this study, the asymptotic distributions of the likelihood ratio test (LRT), the restricted likelihood ratio test (RLRT), the F and the sequence kernel association test (SKAT) statistics for testing an additive effect of the expected familial relatedness (FR) in a linear mixed model are examined based on an eigenvalue approach. First, the covariance structure for modeling the FR effect in a LM…	1	1	Simulation	also real-data example	No		No		Yes		No		No		NA		No		No		No
118	statmed2023_42-17_57	tian2023multivariate	2023	Tian, Zibo; Qiu, Peihua	Multivariate single index modeling of longitudinal data with multiple responses	Statistics in Medicine	42	17	2982-2998	10.1002/sim.9763	https://onlinelibrary.wiley.com/doi/abs/10.1002/sim.9763	In medical studies, composite indices and/or scores are routinely used for predicting medical conditions of patients. These indices are usually developed from observed data of certain disease risk factors, and it has been demonstrated in the literature that single index models can provide a powerful tool for this purpose. In practice, the observed data of disease risk factors are often longitudin…	1	1	Simulation	also real-data example	No		No		Yes		No		Yes	"The authors have no conflict of interest."	No		No		No		No
119	statmed2023_42-17_58	fu2023a	2023	Fu, Jingyan; Koslovsky, Matthew D.; Neophytou, Andreas M.; Vannucci, Marina	A Bayesian joint model for compositional mediation effect selection in microbiome data	Statistics in Medicine	42	17	2999-3015	10.1002/sim.9764	https://onlinelibrary.wiley.com/doi/abs/10.1002/sim.9764	Analyzing multivariate count data generated by high-throughput sequencing technology in microbiome research studies is challenging due to the high-dimensional and compositional structure of the data and overdispersion. In practice, researchers are often interested in investigating how the microbiome may mediate the relation between an assigned treatment and an observed phenotypic response. Existi…	1	1	Simulation	also real-data example	No		No		Yes		No		No		NA		No		No		No
120	statmed2023_42-17_59	mcgee2023incorporating	2023	McGee, Glen; Wilson, Ander; Coull, Brent A.; Webster, Thomas F.	Incorporating biological knowledge in analyses of environmental mixtures and health	Statistics in Medicine	42	17	3016-3031	10.1002/sim.9765	https://onlinelibrary.wiley.com/doi/abs/10.1002/sim.9765	A key goal of environmental health research is to assess the risk posed by mixtures of pollutants. As epidemiologic studies of mixtures can be expensive to conduct, it behooves researchers to incorporate prior knowledge about mixtures into their analyses. This work extends the Bayesian multiple index model (BMIM), which assumes the exposure-response function is a nonparametric function of a set o…	1	1	Simulation	also real-data example	No		No		Yes		No		No		NA		No		No		No
121	statmed2023_42-17_60	zhou2023longitudinal	2023	Zhou, Yiwang; Song, Peter X. K.	Longitudinal self-learning of individualized treatment rules in a nutrient supplementation trial with missing data	Statistics in Medicine	42	17	3032-3049	10.1002/sim.9766	https://onlinelibrary.wiley.com/doi/abs/10.1002/sim.9766	Longitudinal outcomes are prevalent in clinical studies, where the presence of missing data may make the statistical learning of individualized treatment rules (ITRs) a much more challenging task. We analyzed a longitudinal calcium supplementation trial in the ELEMENT Project and established a novel ITR to reduce the risk of adverse outcomes of lead exposure on child growth and development. Lead …	1	1	Simulation	also real-data example	No		No		Yes		No		Yes	"The authors declare no potential conflict of interest."	No		No		No		No
122	statmed2023_42-17_61	kanapka2023fully	2023	Kanapka, Lauren; Ivanova, Anastasia	Fully order restricted multi-arm multi-stage clinical trial design	Statistics in Medicine	42	17	3050-3066	10.1002/sim.9767	https://onlinelibrary.wiley.com/doi/abs/10.1002/sim.9767	We consider a multi-arm trial with two or more active treatments plus a control where it is reasonable to assume an order for the treatment effects of the active arms compared to control. For example, the arms could be a high dose and low dose of a new drug and a placebo. The objective of the trial is to compare each active arm to control while maintaining strong control of the type 1 error rate.…	1	0
