# Supplementary material for: On “Confirmatory” Methodological Research in Statistics and Related Fields
Source: Stat Med. 2025 Nov 10;44(25-27):e70303. doi: 10.1002/sim.70303 (PMC12600059; doi:10.1002/sim.70303)
Supplement: Supplementary file 1 — Data S1. Supporting Information. [file SIM-44-0-s001.zip › Langeetal_data_and_code/Section_4_1_survey_results_summary_statistics.R]

### Code for manuscript "On 'confirmatory' methodological research in statistics and related fields" by Lange et al.
### Calculation of survey summary statistics (as included in Section 4.1)

# Note: This R script must be run with the folder "Langeetal_data_and_code" as the current working directory.

library(dplyr)
library(xlsx)
library(janitor)

# Preparation --------------------------------------------------------------------------------------
# Read in spreadsheet with the survey data and remove columns with article meta data or comments
all_survey_data = read.xlsx("./Section_4_1_survey_data.xlsx", 
                            sheetName = "survey_data", startRow = 2, header = TRUE) %>%
  clean_names() %>%
  select(!c(screen_id, paper_id, year:title, volume:abstract, ends_with("comment")))

# Summary statistics -------------------------------------------------------------------------------
## Number of screened articles (in total and by journal) -------------------------------------------
all_survey_data %>% count()  # 122 in total
all_survey_data %>% count(publication)  # 61 for each journal

# Remove articles without empirical methodological research and shorten some variable names
emp_meth_articles_data = all_survey_data %>%
  filter(empirical_methodological_research_0_1 == 1) %>%
  rename(q1_simulation_study_real_data_study_or_both = q1_simulation_study_real_data_study_or_both_simulation_real_both,
         q2_term_exploratory_or_confirmatory_used = q2_term_exploratory_or_confirmatory_used_in_reference_to_any_part_of_research_expl_conf_both_no,
         q3_hypothesis_explicitly_stated = q3_hypothesis_explicitly_stated_yes_no,
         q4_study_evaluates_a_method_proposed_in_the_same_article = q4_study_evaluates_a_method_that_is_proposed_in_the_same_article_yes_no)

## Number of articles with empirical methodological research (in total and by journal) -------------
emp_meth_articles_data %>% count()  # 115 in total
emp_meth_articles_data %>% count(publication)  # Biometrical Journal: 57, Statistics in Medicine: 58

## Number of articles by kind of data used for empirical methodological research (simulated data, real data, or both) ----
emp_meth_articles_data %>%
  group_by(q1_simulation_study_real_data_study_or_both) %>%
  summarise(n = n(), percentage = n() / nrow(emp_meth_articles_data) * 100)  # simulated data: 100, real data: 11, both: 4

## Number of articles using the term "exploratory" or "confirmatory" in reference to any part of the presented research ----
emp_meth_articles_data %>%
  filter(q2_term_exploratory_or_confirmatory_used == "Yes") %>%
  count()  # 0

## Number of articles explicitly stating hypotheses or predictions ---------------------------------
emp_meth_articles_data %>%
  filter(q3_hypothesis_explicitly_stated == "Yes") %>%
  count()  # 1

# Key of the one article that contains explicit hypotheses
emp_meth_articles_data %>%
  filter(q3_hypothesis_explicitly_stated == "Yes") %>%
  select(key, q3_hypothesis_explicitly_stated)  # chipman2023rematching

## Number of articles where the evaluated methods include one proposed in the same article ---------
emp_meth_articles_data %>%
  group_by(q4_study_evaluates_a_method_proposed_in_the_same_article) %>%
  summarise(n = n(), percentage = n() / nrow(emp_meth_articles_data) * 100)  # yes: 106 (92.2%)

## Number of articles exclusively covering existing methods (by journal) ---------------------------
emp_meth_articles_data %>%
  filter(q4_study_evaluates_a_method_proposed_in_the_same_article == "No") %>%
  count(publication)  # Biometrical Journal: 6, Statistics in Medicine: 3
